# Supplementary material for: Influence of the COVID‐19 pandemic on amphibian road mortality
Source: Conserv Sci Pract. 2021 Sep 29;3(11):e535. doi: 10.1111/csp2.535 (PMC8646393; doi:10.1111/csp2.535)
Supplement: Supplementary file 2 — Appendix S2: Supporting information [file CSP2-3-e535-s001.csv]

Yr	Species	FS	Site	County	Recorder	Date	Mort
2021	AMTO	F	AB1Day	York	cbouley	4/30/2021	0
2021	AMTO	F	AB1Day	York	cbouley	3/31/2021	0
2021	AMTO	F	AB1Day	York	cbouley	4/29/2021	0
2021	AMTO	F	AB1Day	York	cbouley	4/28/2021	0
2021	AMTO	F	AB1Day	York	cbouley	4/28/2021	0
2021	AMTO	F	AB1Day	York	cbouley	4/28/2021	0
2021	DUSA	S	AB1Day	York	cbouley	4/28/2021	0
2021	ERBS	S	AB1Day	York	cbouley	4/21/2021	0
2021	ERBS	S	AB1Day	York	cbouley	4/21/2021	0
2021	ERBS	S	AB1Day	York	cbouley	4/21/2021	0
2021	ERBS	S	AB1Day	York	cbouley	4/21/2021	0
2021	ERBS	S	AB1Day	York	cbouley	4/21/2021	0
2021	ERBS	S	AB1Day	York	cbouley	4/21/2021	0
2021	ERBS	S	AB1Day	York	cbouley	4/21/2021	0
2021	ERBS	S	AB1Day	York	cbouley	4/21/2021	0
2021	ERBS	S	AB1Day	York	cbouley	3/31/2021	0
2021	ERBS	S	AB1Day	York	cbouley	3/31/2021	0
2021	ERBS	S	AB1Day	York	cbouley	4/29/2021	0
2021	ERBS	S	AB1Day	York	cbouley	4/29/2021	0
2021	ERBS	S	AB1Day	York	cbouley	4/29/2021	0
2021	ERBS	S	AB1Day	York	cbouley	4/29/2021	0
2021	ERBS	S	AB1Day	York	cbouley	4/29/2021	0
2021	ERBS	S	AB1Day	York	cbouley	4/29/2021	0
2021	ERBS	S	AB1Day	York	cbouley	4/29/2021	0
2021	ERBS	S	AB1Day	York	cbouley	4/29/2021	0
2021	ERBS	S	AB1Day	York	cbouley	4/29/2021	0
2021	ERBS	S	AB1Day	York	cbouley	4/28/2021	0
2021	ERBS	S	AB1Day	York	cbouley	4/28/2021	0
2021	ERBS	S	AB1Day	York	cbouley	4/28/2021	0
2021	ERBS	S	AB1Day	York	cbouley	4/28/2021	0
2021	ERBS	S	AB1Day	York	cbouley	4/28/2021	0
2021	ERBS	S	AB1Day	York	cbouley	4/28/2021	0
2021	ERBS	S	AB1Day	York	cbouley	4/28/2021	0
2021	ERBS	S	AB1Day	York	cbouley	4/28/2021	0
2021	ERBS	S	AB1Day	York	cbouley	4/28/2021	0
2021	ERBS	S	AB1Day	York	cbouley	4/28/2021	0
2021	ERBS	S	AB1Day	York	cbouley	4/28/2021	0
2021	ERBS	S	AB1Day	York	cbouley	4/28/2021	0
2021	ERBS	S	AB1Day	York	cbouley	4/28/2021	0
2021	ERBS	S	AB1Day	York	cbouley	4/28/2021	0
2021	ERBS	S	AB1Day	York	cbouley	4/28/2021	0
2021	ERBS	S	AB1Day	York	cbouley	4/28/2021	0
2021	ERBS	S	AB1Day	York	cbouley	4/28/2021	0
2021	ERBS	S	AB1Day	York	cbouley	4/28/2021	0
2021	ERBS	S	AB1Day	York	cbouley	4/28/2021	0
2021	ERBS	S	AB1Day	York	cbouley	4/28/2021	0
2021	ERBS	S	AB1Day	York	cbouley	4/28/2021	0
2021	ERBS	S	AB1Day	York	cbouley	4/28/2021	0
2021	ERBS	S	AB1Day	York	cbouley	4/28/2021	0
2021	ERBS	S	AB1Day	York	cbouley	4/28/2021	0
2021	ERBS	S	AB1Day	York	cbouley	4/28/2021	0
2021	ERBS	S	AB1Day	York	cbouley	4/28/2021	0
2021	ERBS	S	AB1Day	York	cbouley	4/28/2021	0
2021	ERBS	S	AB1Day	York	cbouley	4/28/2021	0
2021	ERBS	S	AB1Day	York	cbouley	4/28/2021	0
2021	ERBS	S	AB1Day	York	cbouley	4/28/2021	0
2021	ERBS	S	AB1Day	York	cbouley	4/28/2021	0
2021	ERBS	S	AB1Day	York	cbouley	4/28/2021	0
2021	ERBS	S	AB1Day	York	cbouley	4/28/2021	0
2021	ERBS	S	AB1Day	York	cbouley	4/28/2021	0
2021	ERBS	S	AB1Day	York	cbouley	4/28/2021	0
2021	ERBS	S	AB1Day	York	cbouley	4/28/2021	0
2021	ERBS	S	AB1Day	York	cbouley	4/28/2021	0
2021	ERBS	S	AB1Day	York	cbouley	4/28/2021	0
2021	NTLS	S	AB1Day	York	cbouley	4/28/2021	0
2021	SPPE	F	AB1Day	York	cbouley	3/31/2021	0
2021	SPPE	F	AB1Day	York	cbouley	3/31/2021	0
2021	SPPE	F	AB1Day	York	cbouley	3/31/2021	0
2021	SPPE	F	AB1Day	York	cbouley	4/28/2021	0
2021	WOFR	F	AB1Day	York	cbouley	4/29/2021	0
2021	SPPE	F	AB1Day	York	cbouley	3/26/2021	1
2021	SPPE	F	AP1OHe	Knox	kyanz	4/21/2021	0
2021	WOFR	F	AP1OHe	Knox	kyanz	4/21/2021	0
2021	WOFR	F	AP1OHe	Knox	kyanz	4/21/2021	0
2021	WOFR	F	AP1OHe	Knox	kyanz	4/21/2021	0
2021	WOFR	F	AP1OHe	Knox	kyanz	4/21/2021	0
2021	WOFR	F	AP1OHe	Knox	kyanz	4/21/2021	0
2021	WOFR	F	AP1OHe	Knox	kyanz	4/21/2021	0
2021	AMBF	F	Arr1Arr	Sagadahoc	kfenn	4/28/2021	0
2021	AMBF	F	Arr1Arr	Sagadahoc	kfenn	4/21/2021	0
2021	AMBF	F	Arr1Arr	Sagadahoc	kfenn	4/21/2021	0
2021	AMBF	F	Arr1Arr	Sagadahoc	kfenn	4/21/2021	0
2021	AMBF	F	Arr1Arr	Sagadahoc	kfenn	4/21/2021	0
2021	AMBF	F	Arr1Arr	Sagadahoc	kfenn	4/21/2021	0
2021	AMBF	F	Arr1Arr	Sagadahoc	kfenn	4/21/2021	0
2021	AMBF	F	Arr1Arr	Sagadahoc	kfenn	4/21/2021	0
2021	AMBF	F	Arr1Arr	Sagadahoc	kfenn	4/21/2021	0
2021	AMTO	F	Arr1Arr	Sagadahoc	kfenn	3/26/2021	0
2021	AMTO	F	Arr1Arr	Sagadahoc	kfenn	3/26/2021	0
2021	AMTO	F	Arr1Arr	Sagadahoc	kfenn	3/26/2021	0
2021	AMTO	F	Arr1Arr	Sagadahoc	kfenn	3/26/2021	0
2021	AMTO	F	Arr1Arr	Sagadahoc	kfenn	4/21/2021	0
2021	ERBS	S	Arr1Arr	Sagadahoc	kfenn	4/21/2021	0
2021	ERBS	S	Arr1Arr	Sagadahoc	kfenn	4/21/2021	0
2021	GRTF	F	Arr1Arr	Sagadahoc	kfenn	4/28/2021	0
2021	GRTF	F	Arr1Arr	Sagadahoc	kfenn	4/28/2021	0
2021	SPSA	S	Arr1Arr	Sagadahoc	kfenn	3/28/2021	0
2021	SPSA	S	Arr1Arr	Sagadahoc	kfenn	3/28/2021	0
2021	SPSA	S	Arr1Arr	Sagadahoc	kfenn	3/28/2021	0
2021	SPSA	S	Arr1Arr	Sagadahoc	kfenn	3/28/2021	0
2021	SPSA	S	Arr1Arr	Sagadahoc	kfenn	3/28/2021	0
2021	SPSA	S	Arr1Arr	Sagadahoc	kfenn	3/26/2021	0
2021	SPSA	S	Arr1Arr	Sagadahoc	kfenn	3/26/2021	0
2021	SPSA	S	Arr1Arr	Sagadahoc	kfenn	3/26/2021	0
2021	SPSA	S	Arr1Arr	Sagadahoc	kfenn	3/26/2021	0
2021	SPSA	S	Arr1Arr	Sagadahoc	kfenn	3/26/2021	0
2021	SPSA	S	Arr1Arr	Sagadahoc	kfenn	4/28/2021	0
2021	SPSA	S	Arr1Arr	Sagadahoc	kfenn	4/21/2021	0
2021	SPSA	S	Arr1Arr	Sagadahoc	kfenn	4/21/2021	0
2021	SPSA	S	Arr1Arr	Sagadahoc	kfenn	4/21/2021	0
2021	SPSA	S	Arr1Arr	Sagadahoc	kfenn	4/21/2021	0
2021	SPSA	S	Arr1Arr	Sagadahoc	kfenn	4/21/2021	0
2021	SPSA	S	Arr1Arr	Sagadahoc	kfenn	4/21/2021	0
2021	SPPE	F	Arr1Arr	Sagadahoc	kfenn	3/28/2021	0
2021	SPPE	F	Arr1Arr	Sagadahoc	kfenn	3/28/2021	0
2021	SPPE	F	Arr1Arr	Sagadahoc	kfenn	3/28/2021	0
2021	SPPE	F	Arr1Arr	Sagadahoc	kfenn	3/28/2021	0
2021	SPPE	F	Arr1Arr	Sagadahoc	kfenn	3/28/2021	0
2021	SPPE	F	Arr1Arr	Sagadahoc	kfenn	3/28/2021	0
2021	SPPE	F	Arr1Arr	Sagadahoc	kfenn	3/28/2021	0
2021	SPPE	F	Arr1Arr	Sagadahoc	kfenn	3/28/2021	0
2021	SPPE	F	Arr1Arr	Sagadahoc	kfenn	3/28/2021	0
2021	SPPE	F	Arr1Arr	Sagadahoc	kfenn	3/26/2021	0
2021	SPPE	F	Arr1Arr	Sagadahoc	kfenn	3/26/2021	0
2021	SPPE	F	Arr1Arr	Sagadahoc	kfenn	3/26/2021	0
2021	SPPE	F	Arr1Arr	Sagadahoc	kfenn	4/28/2021	0
2021	SPPE	F	Arr1Arr	Sagadahoc	kfenn	4/28/2021	0
2021	SPPE	F	Arr1Arr	Sagadahoc	kfenn	4/28/2021	0
2021	SPPE	F	Arr1Arr	Sagadahoc	kfenn	4/28/2021	0
2021	SPPE	F	Arr1Arr	Sagadahoc	kfenn	4/28/2021	0
2021	SPPE	F	Arr1Arr	Sagadahoc	kfenn	4/28/2021	0
2021	SPPE	F	Arr1Arr	Sagadahoc	kfenn	4/28/2021	0
2021	SPPE	F	Arr1Arr	Sagadahoc	kfenn	4/28/2021	0
2021	SPPE	F	Arr1Arr	Sagadahoc	kfenn	4/21/2021	0
2021	SPPE	F	Arr1Arr	Sagadahoc	kfenn	4/21/2021	0
2021	SPPE	F	Arr1Arr	Sagadahoc	kfenn	4/21/2021	0
2021	SPPE	F	Arr1Arr	Sagadahoc	kfenn	4/21/2021	0
2021	SPPE	F	Arr1Arr	Sagadahoc	kfenn	4/21/2021	0
2021	SPPE	F	Arr1Arr	Sagadahoc	kfenn	4/21/2021	0
2021	SPPE	F	Arr1Arr	Sagadahoc	kfenn	4/21/2021	0
2021	SPPE	F	Arr1Arr	Sagadahoc	kfenn	4/21/2021	0
2021	SPPE	F	Arr1Arr	Sagadahoc	kfenn	4/21/2021	0
2021	SPPE	F	Arr1Arr	Sagadahoc	kfenn	4/21/2021	0
2021	SPPE	F	Arr1Arr	Sagadahoc	kfenn	4/21/2021	0
2021	SPPE	F	Arr1Arr	Sagadahoc	kfenn	4/21/2021	0
2021	SPPE	F	Arr1Arr	Sagadahoc	kfenn	4/21/2021	0
2021	SPPE	F	Arr1Arr	Sagadahoc	kfenn	4/21/2021	0
2021	WOFR	F	Arr1Arr	Sagadahoc	kfenn	3/28/2021	0
2021	WOFR	F	Arr1Arr	Sagadahoc	kfenn	3/28/2021	0
2021	WOFR	F	Arr1Arr	Sagadahoc	kfenn	3/28/2021	0
2021	WOFR	F	Arr1Arr	Sagadahoc	kfenn	3/28/2021	0
2021	WOFR	F	Arr1Arr	Sagadahoc	kfenn	3/28/2021	0
2021	WOFR	F	Arr1Arr	Sagadahoc	kfenn	3/28/2021	0
2021	WOFR	F	Arr1Arr	Sagadahoc	kfenn	3/28/2021	0
2021	WOFR	F	Arr1Arr	Sagadahoc	kfenn	3/28/2021	0
2021	WOFR	F	Arr1Arr	Sagadahoc	kfenn	3/26/2021	0
2021	WOFR	F	Arr1Arr	Sagadahoc	kfenn	3/26/2021	0
2021	WOFR	F	Arr1Arr	Sagadahoc	kfenn	3/26/2021	0
2021	WOFR	F	Arr1Arr	Sagadahoc	kfenn	3/26/2021	0
2021	WOFR	F	Arr1Arr	Sagadahoc	kfenn	3/26/2021	0
2021	WOFR	F	Arr1Arr	Sagadahoc	kfenn	3/26/2021	0
2021	WOFR	F	Arr1Arr	Sagadahoc	kfenn	3/26/2021	0
2021	WOFR	F	Arr1Arr	Sagadahoc	kfenn	3/26/2021	0
2021	WOFR	F	Arr1Arr	Sagadahoc	kfenn	3/26/2021	0
2021	WOFR	F	Arr1Arr	Sagadahoc	kfenn	3/26/2021	0
2021	WOFR	F	Arr1Arr	Sagadahoc	kfenn	3/26/2021	0
2021	WOFR	F	Arr1Arr	Sagadahoc	kfenn	3/26/2021	0
2021	WOFR	F	Arr1Arr	Sagadahoc	kfenn	3/26/2021	0
2021	WOFR	F	Arr1Arr	Sagadahoc	kfenn	3/26/2021	0
2021	WOFR	F	Arr1Arr	Sagadahoc	kfenn	4/28/2021	0
2021	WOFR	F	Arr1Arr	Sagadahoc	kfenn	4/21/2021	0
2021	WOFR	F	Arr1Arr	Sagadahoc	kfenn	4/21/2021	0
2021	WOFR	F	Arr1Arr	Sagadahoc	kfenn	4/21/2021	0
2021	WOFR	F	Arr1Arr	Sagadahoc	kfenn	4/21/2021	0
2021	WOFR	F	Arr1Arr	Sagadahoc	kfenn	4/21/2021	0
2021	WOFR	F	Arr1Arr	Sagadahoc	kfenn	4/21/2021	0
2021	WOFR	F	Arr1Arr	Sagadahoc	kfenn	4/21/2021	0
2021	WOFR	F	Arr1Arr	Sagadahoc	kfenn	4/21/2021	0
2021	WOFR	F	Arr1Arr	Sagadahoc	kfenn	4/21/2021	0
2021	WOFR	F	Arr1Arr	Sagadahoc	kfenn	4/21/2021	0
2021	WOFR	F	Arr1Arr	Sagadahoc	kfenn	4/21/2021	0
2021	WOFR	F	Arr1Arr	Sagadahoc	kfenn	4/21/2021	0
2021	AMTO	F	Arr1Arr	Sagadahoc	kfenn	3/28/2021	1
2021	AMTO	F	Arr1Arr	Sagadahoc	kfenn	3/26/2021	1
2021	AMTO	F	Arr1Arr	Sagadahoc	kfenn	3/26/2021	1
2021	AMTO	F	Arr1Arr	Sagadahoc	kfenn	4/21/2021	1
2021	AMTO	F	Arr1Arr	Sagadahoc	kfenn	4/21/2021	1
2021	SPSA	S	Arr1Arr	Sagadahoc	kfenn	3/28/2021	1
2021	SPSA	S	Arr1Arr	Sagadahoc	kfenn	3/28/2021	1
2021	SPPE	F	Arr1Arr	Sagadahoc	kfenn	3/28/2021	1
2021	SPPE	F	Arr1Arr	Sagadahoc	kfenn	3/28/2021	1
2021	SPPE	F	Arr1Arr	Sagadahoc	kfenn	3/26/2021	1
2021	SPPE	F	Arr1Arr	Sagadahoc	kfenn	3/26/2021	1
2021	SPPE	F	Arr1Arr	Sagadahoc	kfenn	4/21/2021	1
2021	SPPE	F	Arr1Arr	Sagadahoc	kfenn	4/21/2021	1
2021	SPPE	F	Arr1Arr	Sagadahoc	kfenn	4/21/2021	1
2021	SPPE	F	Arr1Arr	Sagadahoc	kfenn	4/21/2021	1
2021	WOFR	F	Arr1Arr	Sagadahoc	kfenn	3/28/2021	1
2021	WOFR	F	Arr1Arr	Sagadahoc	kfenn	3/28/2021	1
2021	WOFR	F	Arr1Arr	Sagadahoc	kfenn	3/28/2021	1
2021	WOFR	F	Arr1Arr	Sagadahoc	kfenn	3/26/2021	1
2021	WOFR	F	Arr1Arr	Sagadahoc	kfenn	3/26/2021	1
2021	WOFR	F	Arr1Arr	Sagadahoc	kfenn	3/26/2021	1
2021	WOFR	F	Arr1Arr	Sagadahoc	kfenn	3/26/2021	1
2021	WOFR	F	Arr1Arr	Sagadahoc	kfenn	3/26/2021	1
2021	WOFR	F	Arr1Arr	Sagadahoc	kfenn	3/26/2021	1
2021	WOFR	F	Arr1Arr	Sagadahoc	kfenn	4/21/2021	1
2021	WOFR	F	Arr1Arr	Sagadahoc	kfenn	4/21/2021	1
2021	WOFR	F	Arr1Arr	Sagadahoc	kfenn	4/21/2021	1
2021	WOFR	F	Arr1Arr	Sagadahoc	kfenn	4/21/2021	1
2021	WOFR	F	Arr1Arr	Sagadahoc	kfenn	4/21/2021	1
2021	WOFR	F	Arr1Arr	Sagadahoc	kfenn	4/21/2021	1
2021	WOFR	F	Arr1Arr	Sagadahoc	kfenn	4/21/2021	1
2021	WOFR	F	Arr1Arr	Sagadahoc	kfenn	4/21/2021	1
2021	WOFR	F	Arr1Arr	Sagadahoc	kfenn	4/21/2021	1
2021	WOFR	F	Arr1Arr	Sagadahoc	kfenn	4/21/2021	1
2021	WOFR	F	Arr1Arr	Sagadahoc	kfenn	4/21/2021	1
2021	WOFR	F	Arr1Arr	Sagadahoc	kfenn	4/21/2021	1
2021	WOFR	F	Arr1Arr	Sagadahoc	kfenn	4/21/2021	1
2021	WOFR	F	Arr1Arr	Sagadahoc	kfenn	4/21/2021	1
2021	WOFR	F	Arr1Arr	Sagadahoc	kfenn	4/21/2021	1
2021	WOFR	F	Arr1Arr	Sagadahoc	kfenn	4/21/2021	1
2021	WOFR	F	Arr1Arr	Sagadahoc	kfenn	4/21/2021	1
2021	WOFR	F	Arr1Arr	Sagadahoc	kfenn	4/21/2021	1
2020	BSSA	S	Bac1Uni	Waldo	mchatfield	4/13/2020	0
2020	BSSA	S	Bac1Uni	Waldo	mchatfield	4/13/2020	0
2020	BSSA	S	Bac1Uni	Waldo	mchatfield	4/13/2020	0
2020	BSSA	S	Bac1Uni	Waldo	mchatfield	4/13/2020	0
2020	EANE	S	Bac1Uni	Waldo	mchatfield	4/13/2020	0
2020	EANE	S	Bac1Uni	Waldo	mchatfield	4/13/2020	0
2020	EANE	S	Bac1Uni	Waldo	mchatfield	4/13/2020	0
2020	EANE	S	Bac1Uni	Waldo	mchatfield	4/13/2020	0
2020	EANE	S	Bac1Uni	Waldo	mchatfield	4/13/2020	0
2020	EANE	S	Bac1Uni	Waldo	mchatfield	4/13/2020	0
2020	EANE	S	Bac1Uni	Waldo	mchatfield	4/13/2020	0
2020	SPPE	F	Bac1Uni	Waldo	mchatfield	4/13/2020	0
2020	SPPE	F	Bac1Uni	Waldo	mchatfield	4/13/2020	0
2020	SPPE	F	Bac1Uni	Waldo	mchatfield	4/13/2020	0
2020	SPPE	F	Bac1Uni	Waldo	mchatfield	4/13/2020	0
2020	SPPE	F	Bac1Uni	Waldo	mchatfield	4/13/2020	0
2020	SPPE	F	Bac1Uni	Waldo	mchatfield	4/13/2020	0
2020	SPSA	S	Bac1Uni	Waldo	mchatfield	4/13/2020	0
2020	SPSA	S	Bac1Uni	Waldo	mchatfield	4/13/2020	0
2020	SPSA	S	Bac1Uni	Waldo	mchatfield	4/13/2020	0
2020	SPSA	S	Bac1Uni	Waldo	mchatfield	4/13/2020	0
2020	SPSA	S	Bac1Uni	Waldo	mchatfield	4/13/2020	0
2020	SPSA	S	Bac1Uni	Waldo	mchatfield	4/13/2020	0
2020	SPSA	S	Bac1Uni	Waldo	mchatfield	4/13/2020	0
2020	SPSA	S	Bac1Uni	Waldo	mchatfield	4/13/2020	0
2020	SPSA	S	Bac1Uni	Waldo	mchatfield	4/13/2020	0
2020	SPSA	S	Bac1Uni	Waldo	mchatfield	4/13/2020	0
2020	SPSA	S	Bac1Uni	Waldo	mchatfield	4/13/2020	0
2020	SPSA	S	Bac1Uni	Waldo	mchatfield	4/13/2020	0
2020	SPSA	S	Bac1Uni	Waldo	mchatfield	4/13/2020	0
2020	SPSA	S	Bac1Uni	Waldo	mchatfield	4/13/2020	0
2020	SPSA	S	Bac1Uni	Waldo	mchatfield	4/13/2020	0
2020	SPSA	S	Bac1Uni	Waldo	mchatfield	4/13/2020	0
2020	SPSA	S	Bac1Uni	Waldo	mchatfield	4/13/2020	0
2020	SPSA	S	Bac1Uni	Waldo	mchatfield	4/13/2020	0
2020	SPSA	S	Bac1Uni	Waldo	mchatfield	4/13/2020	0
2020	SPSA	S	Bac1Uni	Waldo	mchatfield	4/13/2020	0
2020	SPSA	S	Bac1Uni	Waldo	mchatfield	4/13/2020	0
2020	SPSA	S	Bac1Uni	Waldo	mchatfield	4/13/2020	0
2020	WOFR	F	Bac1Uni	Waldo	mchatfield	4/13/2020	0
2020	WOFR	F	Bac1Uni	Waldo	mchatfield	4/13/2020	0
2020	WOFR	F	Bac1Uni	Waldo	mchatfield	4/13/2020	0
2020	WOFR	F	Bac1Uni	Waldo	mchatfield	4/13/2020	0
2020	WOFR	F	Bac1Uni	Waldo	mchatfield	4/13/2020	0
2020	WOFR	F	Bac1Uni	Waldo	mchatfield	4/13/2020	0
2020	WOFR	F	Bac1Uni	Waldo	mchatfield	4/13/2020	0
2020	WOFR	F	Bac1Uni	Waldo	mchatfield	4/13/2020	0
2020	WOFR	F	Bac1Uni	Waldo	mchatfield	4/13/2020	0
2020	WOFR	F	Bac1Uni	Waldo	mchatfield	4/13/2020	0
2020	ERBS	S	Bar1Kit	York	bmcclure	4/13/2020	0
2020	ERBS	S	Bar1Kit	York	bmcclure	4/13/2020	0
2020	GRFR	F	Bar1Kit	York	bmcclure	4/13/2020	0
2020	GRFR	F	Bar1Kit	York	bmcclure	4/13/2020	0
2020	GRFR	F	Bar1Kit	York	bmcclure	4/13/2020	0
2020	GRFR	F	Bar1Kit	York	bmcclure	4/13/2020	0
2020	GRFR	F	Bar1Kit	York	bmcclure	4/13/2020	0
2020	GRFR	F	Bar1Kit	York	bmcclure	4/13/2020	0
2020	GRFR	F	Bar1Kit	York	bmcclure	4/13/2020	0
2020	GRFR	F	Bar1Kit	York	bmcclure	4/13/2020	0
2020	GRFR	F	Bar1Kit	York	bmcclure	4/13/2020	0
2020	GRFR	F	Bar1Kit	York	bmcclure	4/13/2020	0
2020	GRFR	F	Bar1Kit	York	bmcclure	4/13/2020	0
2020	GRFR	F	Bar1Kit	York	bmcclure	4/13/2020	0
2020	GRFR	F	Bar1Kit	York	bmcclure	4/13/2020	0
2020	GRFR	F	Bar1Kit	York	bmcclure	4/13/2020	0
2020	GRFR	F	Bar1Kit	York	bmcclure	4/13/2020	0
2020	GRFR	F	Bar1Kit	York	bmcclure	4/13/2020	0
2020	GRFR	F	Bar1Kit	York	bmcclure	4/13/2020	0
2020	GRFR	F	Bar1Kit	York	bmcclure	4/13/2020	0
2020	GRFR	F	Bar1Kit	York	bmcclure	4/13/2020	0
2020	GRFR	F	Bar1Kit	York	bmcclure	4/13/2020	0
2020	GRFR	F	Bar1Kit	York	bmcclure	4/13/2020	1
2020	GRFR	F	Bar1Kit	York	bmcclure	4/13/2020	1
2020	SPPE	F	Bar1Kit	York	bmcclure	4/13/2020	0
2020	SPPE	F	Bar1Kit	York	bmcclure	4/13/2020	0
2020	SPSA	S	Bar1Kit	York	bmcclure	4/13/2020	0
2020	SPSA	S	Bar1Kit	York	bmcclure	4/13/2020	0
2020	SPSA	S	Bar1Kit	York	bmcclure	4/13/2020	0
2020	WOFR	F	Bar1Kit	York	bmcclure	4/13/2020	0
2021	ERBS	S	Bar1Kit	York	bmcclure	3/28/2021	0
2021	SPPE	F	Bar1Kit	York	bmcclure	3/28/2021	0
2021	SPPE	F	Bar1Kit	York	bmcclure	3/28/2021	0
2021	SPPE	F	Bar1Kit	York	bmcclure	3/28/2021	0
2021	WOFR	F	Bar1Kit	York	bmcclure	3/28/2021	0
2021	WOFR	F	Bar1Kit	York	bmcclure	3/28/2021	0
2021	SPPE	F	Bar1Kit	York	bmcclure	3/28/2021	1
2021	SPPE	F	Bar1Kit	York	bmcclure	3/28/2021	1
2021	SPPE	F	Bar1Kit	York	bmcclure	3/28/2021	1
2021	WOFR	F	Bar1Kit	York	bmcclure	3/28/2021	1
2020	EANE	S	Bar2Kit	York	bmcclure	4/13/2020	0
2020	ERBS	S	Bar2Kit	York	bmcclure	4/13/2020	0
2020	ERBS	S	Bar2Kit	York	bmcclure	4/13/2020	0
2020	ERBS	S	Bar2Kit	York	bmcclure	4/13/2020	0
2020	ERBS	S	Bar2Kit	York	bmcclure	4/13/2020	0
2020	GRFR	F	Bar2Kit	York	bmcclure	4/13/2020	0
2020	GRFR	F	Bar2Kit	York	bmcclure	4/13/2020	1
2020	GRFR	F	Bar2Kit	York	bmcclure	4/13/2020	1
2020	SPPE	F	Bar2Kit	York	bmcclure	4/13/2020	0
2020	SPPE	F	Bar2Kit	York	bmcclure	4/13/2020	0
2020	SPPE	F	Bar2Kit	York	bmcclure	4/13/2020	0
2020	SPPE	F	Bar2Kit	York	bmcclure	4/13/2020	0
2020	SPPE	F	Bar2Kit	York	bmcclure	4/13/2020	0
2020	SPPE	F	Bar2Kit	York	bmcclure	4/13/2020	0
2020	SPPE	F	Bar2Kit	York	bmcclure	4/13/2020	0
2020	SPPE	F	Bar2Kit	York	bmcclure	4/13/2020	0
2020	SPPE	F	Bar2Kit	York	bmcclure	4/13/2020	0
2020	SPPE	F	Bar2Kit	York	bmcclure	4/13/2020	0
2020	SPPE	F	Bar2Kit	York	bmcclure	4/13/2020	0
2020	SPSA	S	Bar2Kit	York	bmcclure	4/13/2020	0
2020	SPSA	S	Bar2Kit	York	bmcclure	4/13/2020	0
2020	SPSA	S	Bar2Kit	York	bmcclure	4/13/2020	0
2020	SPSA	S	Bar2Kit	York	bmcclure	4/13/2020	0
2020	SPSA	S	Bar2Kit	York	bmcclure	4/13/2020	0
2020	SPSA	S	Bar2Kit	York	bmcclure	4/13/2020	0
2021	EANE	S	Bar2Kit	York	bmcclure	3/28/2021	0
2021	ERBS	S	Bar2Kit	York	bmcclure	3/28/2021	0
2021	ERBS	S	Bar2Kit	York	bmcclure	3/28/2021	0
2021	SPSA	S	Bar2Kit	York	bmcclure	3/28/2021	0
2021	SPSA	S	Bar2Kit	York	bmcclure	3/28/2021	0
2021	SPPE	F	Bar2Kit	York	bmcclure	3/28/2021	0
2021	SPPE	F	Bar2Kit	York	bmcclure	3/28/2021	0
2021	SPPE	F	Bar2Kit	York	bmcclure	3/28/2021	0
2021	WOFR	F	Bar2Kit	York	bmcclure	3/28/2021	0
2021	PIFR	F	Bar2Kit	York	bmcclure	3/28/2021	1
2021	SPSA	S	Bar2Kit	York	bmcclure	3/28/2021	1
2021	SPSA	S	Bar2Kit	York	bmcclure	3/28/2021	1
2021	SPSA	S	Bar2Kit	York	bmcclure	3/28/2021	1
2021	SPSA	S	Bar2Kit	York	bmcclure	3/28/2021	1
2021	SPPE	F	Bar2Kit	York	bmcclure	3/28/2021	1
2021	SPPE	F	Bar2Kit	York	bmcclure	3/28/2021	1
2021	SPPE	F	Bar2Kit	York	bmcclure	3/28/2021	1
2021	WOFR	F	Bar2Kit	York	bmcclure	3/28/2021	1
2020	SPSA	S	Bar3Kit	York	bmcclure	4/13/2020	0
2020	WOFR	F	Bar3Kit	York	bmcclure	4/13/2020	0
2021	SPSA	S	Bar3Kit	York	bmcclure	3/28/2021	0
2021	SPPE	F	Bar3Kit	York	bmcclure	3/28/2021	0
2021	WOFR	F	Bar3Kit	York	bmcclure	3/28/2021	0
2021	PIFR	F	Bar3Kit	York	bmcclure	3/28/2021	1
2021	ERBS	S	BBH1Yor	York	ktrafton	4/29/2021	0
2021	ERBS	S	BBH1Yor	York	ktrafton	4/29/2021	0
2021	GRTF	F	BBH1Yor	York	ktrafton	4/29/2021	0
2021	SPSA	S	BBH1Yor	York	ktrafton	4/29/2021	0
2021	SPSA	S	BBH1Yor	York	ktrafton	4/29/2021	0
2021	SPSA	S	BBH1Yor	York	ktrafton	4/29/2021	0
2021	SPSA	S	BBH1Yor	York	ktrafton	4/29/2021	0
2021	SPSA	S	BBH1Yor	York	ktrafton	4/29/2021	0
2021	SPSA	S	BBH1Yor	York	ktrafton	4/29/2021	0
2021	SPPE	F	BBH1Yor	York	ktrafton	4/29/2021	0
2021	SPPE	F	BBH1Yor	York	ktrafton	4/29/2021	0
2021	SPPE	F	BBH1Yor	York	ktrafton	4/29/2021	0
2021	SPPE	F	BBH1Yor	York	ktrafton	4/29/2021	0
2021	SPPE	F	BBH1Yor	York	ktrafton	4/29/2021	0
2021	WOFR	F	BBH1Yor	York	ktrafton	4/29/2021	0
2021	SPPE	F	BBH1Yor	York	ktrafton	4/29/2021	1
2020	AMTO	F	BC1Lub	Washington	clookabaugh	4/13/2020	0
2020	ERBS	S	BC1Lub	Washington	clookabaugh	4/2/2020	0
2020	SPSA	S	BC1Lub	Washington	clookabaugh	4/2/2020	0
2020	SPSA	S	BC1Lub	Washington	clookabaugh	4/2/2020	0
2020	SPSA	S	BC1Lub	Washington	clookabaugh	4/2/2020	0
2020	SPSA	S	BC1Lub	Washington	clookabaugh	4/2/2020	0
2020	SPSA	S	BC1Lub	Washington	clookabaugh	4/2/2020	0
2020	SPSA	S	BC1Lub	Washington	clookabaugh	4/2/2020	0
2020	SPSA	S	BC1Lub	Washington	clookabaugh	4/2/2020	0
2020	SPSA	S	BC1Lub	Washington	clookabaugh	4/2/2020	0
2020	SPSA	S	BC1Lub	Washington	clookabaugh	4/2/2020	0
2020	SPSA	S	BC1Lub	Washington	clookabaugh	4/2/2020	0
2020	SPSA	S	BC1Lub	Washington	clookabaugh	4/2/2020	0
2020	SPSA	S	BC1Lub	Washington	clookabaugh	4/2/2020	0
2020	SPSA	S	BC1Lub	Washington	clookabaugh	4/2/2020	0
2020	SPSA	S	BC1Lub	Washington	clookabaugh	4/2/2020	0
2020	SPSA	S	BC1Lub	Washington	clookabaugh	4/2/2020	0
2020	SPSA	S	BC1Lub	Washington	clookabaugh	4/2/2020	1
2020	SPSA	S	BC1Lub	Washington	clookabaugh	4/13/2020	0
2020	SPSA	S	BC1Lub	Washington	clookabaugh	4/13/2020	0
2020	SPSA	S	BC1Lub	Washington	clookabaugh	4/13/2020	0
2020	SPSA	S	BC1Lub	Washington	clookabaugh	4/13/2020	0
2020	SPSA	S	BC1Lub	Washington	clookabaugh	4/13/2020	0
2020	SPSA	S	BC1Lub	Washington	clookabaugh	4/13/2020	0
2020	SPSA	S	BC1Lub	Washington	clookabaugh	4/13/2020	0
2020	SPSA	S	BC1Lub	Washington	clookabaugh	4/13/2020	0
2020	SPSA	S	BC1Lub	Washington	clookabaugh	4/13/2020	0
2020	SPSA	S	BC1Lub	Washington	clookabaugh	4/13/2020	0
2020	SPSA	S	BC1Lub	Washington	clookabaugh	4/13/2020	0
2020	SPSA	S	BC1Lub	Washington	clookabaugh	4/13/2020	0
2020	SPSA	S	BC1Lub	Washington	clookabaugh	4/13/2020	0
2020	SPSA	S	BC1Lub	Washington	clookabaugh	4/13/2020	0
2020	SPSA	S	BC1Lub	Washington	clookabaugh	4/13/2020	0
2020	SPSA	S	BC1Lub	Washington	clookabaugh	4/13/2020	0
2020	SPSA	S	BC1Lub	Washington	clookabaugh	4/13/2020	0
2020	SPSA	S	BC1Lub	Washington	clookabaugh	4/13/2020	0
2020	SPSA	S	BC1Lub	Washington	clookabaugh	4/13/2020	0
2020	SPSA	S	BC1Lub	Washington	clookabaugh	4/13/2020	0
2020	SPSA	S	BC1Lub	Washington	clookabaugh	4/13/2020	0
2020	SPSA	S	BC1Lub	Washington	clookabaugh	4/13/2020	0
2020	SPSA	S	BC1Lub	Washington	clookabaugh	4/13/2020	0
2020	SPSA	S	BC1Lub	Washington	clookabaugh	4/13/2020	0
2020	SPSA	S	BC1Lub	Washington	clookabaugh	4/13/2020	0
2020	SPSA	S	BC1Lub	Washington	clookabaugh	4/13/2020	0
2020	SPSA	S	BC1Lub	Washington	clookabaugh	4/13/2020	0
2020	SPSA	S	BC1Lub	Washington	clookabaugh	4/13/2020	0
2020	SPSA	S	BC1Lub	Washington	clookabaugh	4/13/2020	0
2020	SPSA	S	BC1Lub	Washington	clookabaugh	4/13/2020	0
2020	SPSA	S	BC1Lub	Washington	clookabaugh	4/13/2020	0
2020	SPSA	S	BC1Lub	Washington	clookabaugh	4/13/2020	0
2020	SPSA	S	BC1Lub	Washington	clookabaugh	4/13/2020	0
2020	SPSA	S	BC1Lub	Washington	clookabaugh	4/13/2020	0
2020	SPSA	S	BC1Lub	Washington	clookabaugh	4/13/2020	0
2020	SPSA	S	BC1Lub	Washington	clookabaugh	4/13/2020	0
2020	SPSA	S	BC1Lub	Washington	clookabaugh	4/13/2020	0
2020	SPSA	S	BC1Lub	Washington	clookabaugh	4/13/2020	0
2020	SPSA	S	BC1Lub	Washington	clookabaugh	4/13/2020	0
2020	SPSA	S	BC1Lub	Washington	clookabaugh	4/13/2020	0
2020	SPSA	S	BC1Lub	Washington	clookabaugh	4/13/2020	0
2020	SPSA	S	BC1Lub	Washington	clookabaugh	4/13/2020	1
2020	SPSA	S	BC1Lub	Washington	clookabaugh	4/13/2020	1
2020	SPSA	S	BC1Lub	Washington	clookabaugh	4/13/2020	1
2021	EANE	S	BC1Lub	Washington	clookabaugh	4/21/2021	0
2021	EANE	S	BC1Lub	Washington	clookabaugh	4/21/2021	0
2021	EANE	S	BC1Lub	Washington	clookabaugh	4/21/2021	0
2021	ERBS	S	BC1Lub	Washington	clookabaugh	4/21/2021	0
2021	ERBS	S	BC1Lub	Washington	clookabaugh	4/21/2021	0
2021	ERBS	S	BC1Lub	Washington	clookabaugh	4/21/2021	0
2021	ERBS	S	BC1Lub	Washington	clookabaugh	4/21/2021	0
2021	ERBS	S	BC1Lub	Washington	clookabaugh	4/21/2021	0
2021	ERBS	S	BC1Lub	Washington	clookabaugh	4/21/2021	0
2021	ERBS	S	BC1Lub	Washington	clookabaugh	4/21/2021	0
2021	ERBS	S	BC1Lub	Washington	clookabaugh	4/21/2021	0
2021	GRFR	F	BC1Lub	Washington	clookabaugh	4/21/2021	0
2021	SPSA	S	BC1Lub	Washington	clookabaugh	4/21/2021	0
2021	SPSA	S	BC1Lub	Washington	clookabaugh	4/21/2021	0
2021	SPSA	S	BC1Lub	Washington	clookabaugh	4/21/2021	0
2021	SPSA	S	BC1Lub	Washington	clookabaugh	4/21/2021	0
2021	SPSA	S	BC1Lub	Washington	clookabaugh	4/21/2021	0
2021	SPSA	S	BC1Lub	Washington	clookabaugh	4/21/2021	0
2021	SPSA	S	BC1Lub	Washington	clookabaugh	4/21/2021	0
2021	SPSA	S	BC1Lub	Washington	clookabaugh	4/21/2021	0
2021	SPSA	S	BC1Lub	Washington	clookabaugh	4/21/2021	0
2021	SPSA	S	BC1Lub	Washington	clookabaugh	4/21/2021	0
2021	SPSA	S	BC1Lub	Washington	clookabaugh	4/21/2021	0
2021	SPSA	S	BC1Lub	Washington	clookabaugh	4/21/2021	0
2021	SPSA	S	BC1Lub	Washington	clookabaugh	4/21/2021	0
2021	SPSA	S	BC1Lub	Washington	clookabaugh	4/21/2021	0
2020	GRFR	F	BC1SBe	York	lmerrill	4/13/2020	0
2020	GRFR	F	BC1SBe	York	lmerrill	4/13/2020	0
2020	GRFR	F	BC1SBe	York	lmerrill	4/13/2020	0
2020	GRFR	F	BC1SBe	York	lmerrill	4/13/2020	0
2020	GRFR	F	BC1SBe	York	lmerrill	4/13/2020	0
2020	GRFR	F	BC1SBe	York	lmerrill	4/13/2020	0
2020	GRFR	F	BC1SBe	York	lmerrill	4/13/2020	0
2020	GRFR	F	BC1SBe	York	lmerrill	4/13/2020	1
2020	GRFR	F	BC1SBe	York	lmerrill	4/13/2020	1
2020	GRFR	F	BC1SBe	York	lmerrill	4/13/2020	1
2020	GRFR	F	BC1SBe	York	lmerrill	4/13/2020	1
2020	GRFR	F	BC1SBe	York	lmerrill	4/13/2020	1
2020	GRFR	F	BC1SBe	York	lmerrill	4/13/2020	1
2020	GRFR	F	BC1SBe	York	lmerrill	4/13/2020	1
2020	GRFR	F	BC1SBe	York	lmerrill	4/13/2020	1
2020	GRFR	F	BC1SBe	York	lmerrill	4/13/2020	1
2020	GRFR	F	BC1SBe	York	lmerrill	4/13/2020	1
2020	GRFR	F	BC1SBe	York	lmerrill	4/13/2020	1
2020	GRFR	F	BC1SBe	York	lmerrill	4/13/2020	1
2020	GRFR	F	BC1SBe	York	lmerrill	4/13/2020	1
2020	GRFR	F	BC1SBe	York	lmerrill	4/13/2020	1
2020	GRFR	F	BC1SBe	York	lmerrill	4/13/2020	1
2020	SPPE	F	BC1SBe	York	lmerrill	4/13/2020	0
2020	SPPE	F	BC1SBe	York	lmerrill	4/13/2020	1
2020	SPPE	F	BC1SBe	York	lmerrill	4/13/2020	1
2020	SPSA	S	BC1SBe	York	lmerrill	4/13/2020	0
2020	SPSA	S	BC1SBe	York	lmerrill	4/13/2020	1
2020	SPSA	S	BC1SBe	York	lmerrill	4/13/2020	1
2020	WOFR	F	BC1SBe	York	lmerrill	4/2/2020	0
2020	WOFR	F	BC1SBe	York	lmerrill	4/2/2020	0
2020	WOFR	F	BC1SBe	York	lmerrill	4/2/2020	0
2020	WOFR	F	BC1SBe	York	lmerrill	4/2/2020	0
2021	EANE	S	BC1SBe	York	kmerrill	4/28/2021	0
2021	EANE	S	BC1SBe	York	kmerrill	4/28/2021	0
2021	ERBS	S	BC1SBe	York	kmerrill	4/28/2021	0
2021	GRTF	F	BC1SBe	York	kmerrill	4/29/2021	0
2021	SPPE	F	BC1SBe	York	kmerrill	3/26/2021	0
2021	SPPE	F	BC1SBe	York	kmerrill	3/26/2021	0
2021	SPPE	F	BC1SBe	York	kmerrill	3/26/2021	0
2021	SPPE	F	BC1SBe	York	kmerrill	3/26/2021	0
2021	SPPE	F	BC1SBe	York	kmerrill	3/26/2021	0
2021	SPPE	F	BC1SBe	York	kmerrill	4/29/2021	0
2021	SPPE	F	BC1SBe	York	kmerrill	4/29/2021	0
2021	SPPE	F	BC1SBe	York	kmerrill	4/29/2021	0
2021	SPPE	F	BC1SBe	York	kmerrill	4/28/2021	0
2021	SPPE	F	BC1SBe	York	kmerrill	4/28/2021	0
2021	SPPE	F	BC1SBe	York	kmerrill	4/28/2021	0
2021	SPPE	F	BC1SBe	York	kmerrill	4/28/2021	0
2021	SPPE	F	BC1SBe	York	kmerrill	4/28/2021	0
2021	SPPE	F	BC1SBe	York	kmerrill	4/28/2021	0
2021	WOFR	F	BC1SBe	York	kmerrill	3/26/2021	0
2021	WOFR	F	BC1SBe	York	kmerrill	4/28/2021	0
2021	AMTO	F	BC1SBe	York	kmerrill	4/29/2021	1
2021	AMTO	F	BC1SBe	York	kmerrill	4/29/2021	1
2021	AMTO	F	BC1SBe	York	kmerrill	4/29/2021	1
2021	AMTO	F	BC1SBe	York	kmerrill	4/30/2021	1
2021	GRFR	F	BC1SBe	York	kmerrill	4/30/2021	1
2021	SPPE	F	BC1SBe	York	kmerrill	3/26/2021	1
2021	SPPE	F	BC1SBe	York	kmerrill	3/26/2021	1
2021	SPPE	F	BC1SBe	York	kmerrill	3/26/2021	1
2021	SPPE	F	BC1SBe	York	kmerrill	3/26/2021	1
2021	SPPE	F	BC1SBe	York	kmerrill	3/26/2021	1
2021	SPPE	F	BC1SBe	York	kmerrill	3/26/2021	1
2021	SPPE	F	BC1SBe	York	kmerrill	3/26/2021	1
2021	SPPE	F	BC1SBe	York	kmerrill	3/26/2021	1
2021	SPPE	F	BC1SBe	York	kmerrill	3/26/2021	1
2021	SPPE	F	BC1SBe	York	kmerrill	3/26/2021	1
2021	SPPE	F	BC1SBe	York	kmerrill	4/29/2021	1
2021	SPPE	F	BC1SBe	York	kmerrill	4/29/2021	1
2021	SPPE	F	BC1SBe	York	kmerrill	4/29/2021	1
2021	SPPE	F	BC1SBe	York	kmerrill	4/28/2021	1
2021	SPPE	F	BC1SBe	York	kmerrill	4/28/2021	1
2021	WOFR	F	BC1SBe	York	kmerrill	3/26/2021	1
2021	WOFR	F	BC1SBe	York	kmerrill	3/26/2021	1
2021	WOFR	F	BC1SBe	York	kmerrill	4/28/2021	1
2021	EANE	S	BC1Sto	Hancock	kdunham	3/26/2021	0
2021	EANE	S	BC1Sto	Hancock	kdunham	3/26/2021	0
2021	SPSA	S	BC1Sto	Hancock	kdunham	3/26/2021	0
2021	SPSA	S	BC1Sto	Hancock	kdunham	3/26/2021	0
2021	SPSA	S	BC1Sto	Hancock	kdunham	3/26/2021	0
2021	SPSA	S	BC1Sto	Hancock	kdunham	3/26/2021	0
2021	SPSA	S	BC1Sto	Hancock	kdunham	3/26/2021	0
2021	SPSA	S	BC1Sto	Hancock	kdunham	3/26/2021	0
2021	SPSA	S	BC1Sto	Hancock	kdunham	3/26/2021	0
2021	SPSA	S	BC1Sto	Hancock	kdunham	3/26/2021	0
2021	SPSA	S	BC1Sto	Hancock	kdunham	3/26/2021	0
2021	SPSA	S	BC1Sto	Hancock	kdunham	3/26/2021	0
2021	SPSA	S	BC1Sto	Hancock	kdunham	3/26/2021	0
2021	SPSA	S	BC1Sto	Hancock	kdunham	3/26/2021	0
2021	SPSA	S	BC1Sto	Hancock	kdunham	3/26/2021	0
2021	SPSA	S	BC1Sto	Hancock	kdunham	3/26/2021	0
2021	SPSA	S	BC1Sto	Hancock	kdunham	3/26/2021	0
2021	SPSA	S	BC1Sto	Hancock	kdunham	3/26/2021	0
2021	SPSA	S	BC1Sto	Hancock	kdunham	3/26/2021	0
2021	SPPE	F	BC1Sto	Hancock	kdunham	3/26/2021	0
2021	WOFR	F	BC1Sto	Hancock	kdunham	3/26/2021	0
2021	WOFR	F	BC1Sto	Hancock	kdunham	3/26/2021	0
2021	EANE	S	BC1Sto	Hancock	kdunham	3/26/2021	1
2021	EANE	S	BC1Sto	Hancock	kdunham	3/26/2021	1
2021	SPSA	S	BC1Sto	Hancock	kdunham	3/26/2021	1
2021	SPSA	S	BC1Sto	Hancock	kdunham	3/26/2021	1
2021	SPSA	S	BC1Sto	Hancock	kdunham	3/26/2021	1
2021	SPSA	S	BC1Sto	Hancock	kdunham	3/26/2021	1
2021	SPSA	S	BC1Sto	Hancock	kdunham	3/26/2021	1
2021	SPSA	S	BC1Sto	Hancock	kdunham	3/26/2021	1
2021	SPPE	F	BC1Sto	Hancock	kdunham	3/26/2021	1
2021	WOFR	F	BC1Sto	Hancock	kdunham	3/26/2021	1
2021	SPPE	F	BC2SBe	York	kmerrill	3/26/2021	0
2021	BSSA	S	BC3SBe	York	kmerrill	4/28/2021	0
2021	ERBS	S	BC3SBe	York	kmerrill	4/28/2021	0
2021	ERBS	S	BC3SBe	York	kmerrill	4/28/2021	0
2021	GRTF	F	BC3SBe	York	kmerrill	4/28/2021	0
2021	SPPE	F	BC3SBe	York	kmerrill	4/28/2021	0
2021	SPPE	F	BC3SBe	York	kmerrill	4/28/2021	0
2021	AMTO	F	BC3SBe	York	kmerrill	4/29/2021	1
2021	AMTO	F	BC3SBe	York	kmerrill	4/29/2021	1
2021	AMTO	F	BC3SBe	York	kmerrill	4/28/2021	1
2021	AMTO	F	BC3SBe	York	kmerrill	4/28/2021	1
2021	GRTF	F	BC3SBe	York	kmerrill	4/29/2021	1
2021	GRFR	F	BC3SBe	York	kmerrill	4/28/2021	1
2021	GRFR	F	BC3SBe	York	kmerrill	4/28/2021	1
2021	SPPE	F	BC3SBe	York	kmerrill	4/29/2021	1
2021	SPPE	F	BC3SBe	York	kmerrill	4/29/2021	1
2021	SPPE	F	BC3SBe	York	kmerrill	4/28/2021	1
2021	SPPE	F	BC3SBe	York	kmerrill	4/28/2021	1
2021	WOFR	F	BC3SBe	York	kmerrill	4/28/2021	1
2021	WOFR	F	BC3SBe	York	kmerrill	4/28/2021	1
2021	WOFR	F	BC3SBe	York	kmerrill	4/28/2021	1
2021	BSSA	S	Bel1Cli	Kennebec	gleclair	4/1/2021	0
2021	SPPE	F	Bel1Cli	Kennebec	dbickford	3/26/2021	0
2021	SPPE	F	Bel1Cli	Kennebec	dbickford	3/26/2021	0
2021	SPPE	F	Bel1Cli	Kennebec	dbickford	3/26/2021	0
2021	SPPE	F	Bel1Cli	Kennebec	dbickford	3/26/2021	0
2021	SPPE	F	Bel1Cli	Kennebec	dbickford	3/26/2021	0
2021	SPPE	F	Bel1Cli	Kennebec	dbickford	3/26/2021	0
2021	SPPE	F	Bel1Cli	Kennebec	dbickford	4/10/2021	0
2021	SPPE	F	Bel1Cli	Kennebec	dbickford	4/30/2021	0
2021	SPPE	F	Bel1Cli	Kennebec	dbickford	4/30/2021	0
2021	SPPE	F	Bel1Cli	Kennebec	dbickford	4/30/2021	0
2021	SPPE	F	Bel1Cli	Kennebec	dbickford	4/30/2021	0
2021	SPPE	F	Bel1Cli	Kennebec	gleclair	4/1/2021	0
2021	WOFR	F	Bel1Cli	Kennebec	dbickford	4/10/2021	0
2021	WOFR	F	Bel1Cli	Kennebec	dbickford	4/10/2021	0
2021	WOFR	F	Bel1Cli	Kennebec	dbickford	4/10/2021	0
2021	WOFR	F	Bel1Cli	Kennebec	dbickford	4/10/2021	0
2021	SPPE	F	Bel1Cli	Kennebec	dbickford	3/26/2021	1
2021	SPPE	F	Bel1Cli	Kennebec	dbickford	3/26/2021	1
2021	SPPE	F	Bel1Cli	Kennebec	dbickford	3/26/2021	1
2021	SPPE	F	Bel1Cli	Kennebec	dbickford	3/26/2021	1
2021	SPPE	F	Bel1Cli	Kennebec	dbickford	4/10/2021	1
2021	SPPE	F	Bel1Cli	Kennebec	dbickford	4/10/2021	1
2021	SPPE	F	Bel1Cli	Kennebec	dbickford	4/10/2021	1
2021	SPPE	F	Bel1Cli	Kennebec	gleclair	4/1/2021	1
2021	SPPE	F	Bel1Cli	Kennebec	gleclair	4/1/2021	1
2021	SPPE	F	Bel1Cli	Kennebec	gleclair	4/1/2021	1
2021	SPPE	F	Bel1Cli	Kennebec	gleclair	4/1/2021	1
2021	SPPE	F	Bel1Cli	Kennebec	gleclair	4/1/2021	1
2021	SPPE	F	Bel1Cli	Kennebec	gleclair	4/1/2021	1
2021	SPPE	F	Bel1Cli	Kennebec	gleclair	4/1/2021	1
2021	SPPE	F	Bel1Cli	Kennebec	gleclair	4/1/2021	1
2021	SPPE	F	Bel1Cli	Kennebec	gleclair	4/1/2021	1
2021	SPPE	F	Bel1Cli	Kennebec	gleclair	4/1/2021	1
2021	WOFR	F	Bel1Cli	Kennebec	dbickford	4/10/2021	1
2021	WOFR	F	Bel1Cli	Kennebec	dbickford	4/10/2021	1
2021	WOFR	F	Bel1Cli	Kennebec	dbickford	4/10/2021	1
2021	WOFR	F	Bel1Cli	Kennebec	dbickford	4/10/2021	1
2021	WOFR	F	Bel1Cli	Kennebec	dbickford	4/10/2021	1
2021	WOFR	F	Bel1Cli	Kennebec	dbickford	4/10/2021	1
2021	SPPE	F	Ben1Oro	Penobscot	kulsamer	4/10/2021	0
2021	WOFR	F	Ben1Oro	Penobscot	kulsamer	4/1/2021	0
2021	GRTF	F	Ben1Oro	Penobscot	kulsamer	4/10/2021	1
2021	LEFR	F	Ben1Oro	Penobscot	kulsamer	4/10/2021	1
2021	SPPE	F	Ben1Oro	Penobscot	kulsamer	4/10/2021	1
2021	SPPE	F	Ben1Oro	Penobscot	kulsamer	4/10/2021	1
2021	WOFR	F	Ben1Oro	Penobscot	kulsamer	4/1/2021	1
2021	WOFR	F	Ben1Oro	Penobscot	kulsamer	4/1/2021	1
2021	WOFR	F	Ben1Oro	Penobscot	kulsamer	4/1/2021	1
2021	WOFR	F	Ben1Oro	Penobscot	kulsamer	4/1/2021	1
2021	WOFR	F	Ben1Oro	Penobscot	kulsamer	4/1/2021	1
2021	WOFR	F	Ben1Oro	Penobscot	kulsamer	4/10/2021	1
2021	SPPE	F	Ben2Oro	Penobscot	kulsamer	4/1/2021	0
2021	SPPE	F	Ben2Oro	Penobscot	kulsamer	4/1/2021	0
2021	SPPE	F	Ben2Oro	Penobscot	kulsamer	4/10/2021	0
2021	SPPE	F	Ben2Oro	Penobscot	kulsamer	4/10/2021	0
2021	WOFR	F	Ben2Oro	Penobscot	kulsamer	4/1/2021	0
2021	GRTF	F	Ben2Oro	Penobscot	kulsamer	4/10/2021	1
2021	SPPE	F	Ben2Oro	Penobscot	kulsamer	4/10/2021	1
2021	WOFR	F	Ben2Oro	Penobscot	kulsamer	4/1/2021	1
2021	AMTO	F	BG1Boo	Lincoln	bvervaet	4/21/2021	0
2021	AMTO	F	BG1Boo	Lincoln	bvervaet	4/21/2021	0
2021	AMTO	F	BG1Boo	Lincoln	bvervaet	4/21/2021	0
2021	AMTO	F	BG1Boo	Lincoln	bvervaet	4/21/2021	0
2021	AMTO	F	BG1Boo	Lincoln	kvervaet	3/26/2021	0
2021	AMTO	F	BG1Boo	Lincoln	kvervaet	3/26/2021	0
2021	GRFR	F	BG1Boo	Lincoln	bvervaet	4/21/2021	0
2021	GRFR	F	BG1Boo	Lincoln	bvervaet	4/21/2021	0
2021	GRFR	F	BG1Boo	Lincoln	bvervaet	4/21/2021	0
2021	GRFR	F	BG1Boo	Lincoln	bvervaet	4/21/2021	0
2021	GRFR	F	BG1Boo	Lincoln	bvervaet	4/21/2021	0
2021	SPSA	S	BG1Boo	Lincoln	bvervaet	4/21/2021	0
2021	SPSA	S	BG1Boo	Lincoln	kvervaet	3/26/2021	0
2021	SPSA	S	BG1Boo	Lincoln	kvervaet	3/26/2021	0
2021	SPSA	S	BG1Boo	Lincoln	kvervaet	3/26/2021	0
2021	SPSA	S	BG1Boo	Lincoln	kvervaet	3/26/2021	0
2021	SPSA	S	BG1Boo	Lincoln	kvervaet	3/26/2021	0
2021	SPSA	S	BG1Boo	Lincoln	kvervaet	3/26/2021	0
2021	SPPE	F	BG1Boo	Lincoln	bvervaet	4/21/2021	0
2021	SPPE	F	BG1Boo	Lincoln	bvervaet	4/21/2021	0
2021	SPPE	F	BG1Boo	Lincoln	bvervaet	4/21/2021	0
2021	SPPE	F	BG1Boo	Lincoln	bvervaet	4/21/2021	0
2021	SPPE	F	BG1Boo	Lincoln	bvervaet	4/21/2021	0
2021	SPPE	F	BG1Boo	Lincoln	bvervaet	4/21/2021	0
2021	SPPE	F	BG1Boo	Lincoln	bvervaet	4/21/2021	0
2021	SPPE	F	BG1Boo	Lincoln	bvervaet	4/21/2021	0
2021	SPPE	F	BG1Boo	Lincoln	bvervaet	4/21/2021	0
2021	SPPE	F	BG1Boo	Lincoln	bvervaet	4/21/2021	0
2021	SPPE	F	BG1Boo	Lincoln	kvervaet	3/26/2021	0
2021	SPPE	F	BG1Boo	Lincoln	kvervaet	3/26/2021	0
2021	SPPE	F	BG1Boo	Lincoln	kvervaet	3/26/2021	0
2021	SPPE	F	BG1Boo	Lincoln	kvervaet	3/26/2021	0
2021	SPPE	F	BG1Boo	Lincoln	kvervaet	3/26/2021	0
2021	SPPE	F	BG1Boo	Lincoln	kvervaet	3/26/2021	0
2021	SPPE	F	BG1Boo	Lincoln	kvervaet	3/26/2021	0
2021	SPPE	F	BG1Boo	Lincoln	kvervaet	3/26/2021	0
2021	SPPE	F	BG1Boo	Lincoln	kvervaet	3/26/2021	0
2021	SPPE	F	BG1Boo	Lincoln	kvervaet	3/26/2021	0
2021	SPPE	F	BG1Boo	Lincoln	kvervaet	3/26/2021	0
2021	SPPE	F	BG1Boo	Lincoln	kvervaet	3/26/2021	0
2021	WOFR	F	BG1Boo	Lincoln	bvervaet	4/21/2021	0
2021	WOFR	F	BG1Boo	Lincoln	kvervaet	3/26/2021	0
2021	WOFR	F	BG1Boo	Lincoln	kvervaet	3/26/2021	0
2021	WOFR	F	BG1Boo	Lincoln	kvervaet	3/26/2021	0
2021	WOFR	F	BG1Boo	Lincoln	kvervaet	3/26/2021	0
2021	WOFR	F	BG1Boo	Lincoln	kvervaet	3/26/2021	0
2021	WOFR	F	BG1Boo	Lincoln	kvervaet	3/26/2021	0
2021	WOFR	F	BG1Boo	Lincoln	kvervaet	3/26/2021	0
2021	AMTO	F	BG2Boo	Lincoln	bvervaet	4/21/2021	0
2021	SPSA	S	BG2Boo	Lincoln	bvervaet	4/21/2021	0
2021	SPSA	S	BG2Boo	Lincoln	bvervaet	4/21/2021	0
2021	SPSA	S	BG2Boo	Lincoln	bvervaet	4/21/2021	0
2021	SPSA	S	BG2Boo	Lincoln	bvervaet	4/21/2021	0
2021	SPSA	S	BG2Boo	Lincoln	bvervaet	4/21/2021	0
2021	SPSA	S	BG2Boo	Lincoln	kvervaet	3/26/2021	0
2021	SPSA	S	BG2Boo	Lincoln	kvervaet	3/26/2021	0
2021	SPSA	S	BG2Boo	Lincoln	kvervaet	3/26/2021	0
2021	SPPE	F	BG2Boo	Lincoln	bvervaet	4/21/2021	0
2021	SPPE	F	BG2Boo	Lincoln	bvervaet	4/21/2021	0
2021	SPPE	F	BG2Boo	Lincoln	bvervaet	4/21/2021	0
2021	SPPE	F	BG2Boo	Lincoln	kvervaet	3/26/2021	0
2021	WOFR	F	BG2Boo	Lincoln	bvervaet	4/21/2021	0
2021	WOFR	F	BG2Boo	Lincoln	bvervaet	4/21/2021	0
2021	WOFR	F	BG2Boo	Lincoln	kvervaet	3/26/2021	0
2021	WOFR	F	BG2Boo	Lincoln	kvervaet	3/26/2021	0
2021	WOFR	F	BG2Boo	Lincoln	kvervaet	3/26/2021	0
2021	WOFR	F	BG2Boo	Lincoln	kvervaet	3/26/2021	0
2021	WOFR	F	BG2Boo	Lincoln	kvervaet	3/26/2021	0
2021	WOFR	F	BG2Boo	Lincoln	kvervaet	3/26/2021	0
2021	WOFR	F	BG2Boo	Lincoln	kvervaet	3/26/2021	0
2021	WOFR	F	BG2Boo	Lincoln	kvervaet	3/26/2021	0
2021	WOFR	F	BG2Boo	Lincoln	kvervaet	3/26/2021	0
2021	WOFR	F	BG2Boo	Lincoln	kvervaet	3/26/2021	0
2021	WOFR	F	BG2Boo	Lincoln	kvervaet	3/26/2021	0
2021	AMTO	F	BG2Boo	Lincoln	kvervaet	3/26/2021	1
2021	SPSA	S	BH1BHa	Hancock	ktaylor	4/10/2021	0
2021	SPSA	S	BH1BHa	Hancock	ktaylor	4/10/2021	0
2021	SPPE	F	BH1BHa	Hancock	ktaylor	4/10/2021	0
2021	WOFR	F	BH1BHa	Hancock	ktaylor	4/10/2021	0
2021	WOFR	F	BH1BHa	Hancock	ktaylor	4/10/2021	0
2021	WOFR	F	BH1BHa	Hancock	ktaylor	4/10/2021	1
2021	SPSA	S	BH1Cum	Cumberland	edespres	3/26/2021	0
2021	SPPE	F	BH1Cum	Cumberland	edespres	3/26/2021	0
2021	SPPE	F	BH1Cum	Cumberland	edespres	3/26/2021	0
2021	SPPE	F	BH1Cum	Cumberland	edespres	3/26/2021	0
2021	SPPE	F	BH1Cum	Cumberland	edespres	3/26/2021	0
2021	SPPE	F	BH1Cum	Cumberland	edespres	3/26/2021	0
2021	SPPE	F	BH1Cum	Cumberland	edespres	3/26/2021	0
2021	SPPE	F	BH1Cum	Cumberland	edespres	3/26/2021	0
2021	SPPE	F	BH1Cum	Cumberland	edespres	3/26/2021	0
2021	WOFR	F	BH1Cum	Cumberland	edespres	3/26/2021	0
2021	WOFR	F	BH1Cum	Cumberland	edespres	3/26/2021	0
2021	WOFR	F	BH1Cum	Cumberland	edespres	3/26/2021	0
2021	WOFR	F	BH1Cum	Cumberland	edespres	3/26/2021	0
2021	WOFR	F	BH1Cum	Cumberland	edespres	3/26/2021	0
2021	WOFR	F	BH1Cum	Cumberland	edespres	3/26/2021	0
2021	WOFR	F	BH1Cum	Cumberland	edespres	3/26/2021	0
2021	WOFR	F	BH1Cum	Cumberland	edespres	3/26/2021	0
2021	WOFR	F	BH1Cum	Cumberland	edespres	3/26/2021	0
2021	WOFR	F	BH1Cum	Cumberland	edespres	3/26/2021	0
2021	WOFR	F	BH1Cum	Cumberland	edespres	3/26/2021	0
2021	WOFR	F	BH1Cum	Cumberland	edespres	3/26/2021	0
2021	WOFR	F	BH1Cum	Cumberland	edespres	3/26/2021	0
2021	WOFR	F	BH1Cum	Cumberland	edespres	3/26/2021	0
2021	WOFR	F	BH1Cum	Cumberland	edespres	3/26/2021	0
2021	WOFR	F	BH1Cum	Cumberland	edespres	3/26/2021	0
2021	WOFR	F	BH1Cum	Cumberland	edespres	3/26/2021	0
2021	WOFR	F	BH1Cum	Cumberland	edespres	3/26/2021	0
2021	WOFR	F	BH1Cum	Cumberland	edespres	3/26/2021	1
2021	WOFR	F	BH1Cum	Cumberland	edespres	3/26/2021	1
2021	PIFR	F	BH1Sur	Hancock	kguilford	4/21/2021	0
2021	PIFR	F	BH1Sur	Hancock	kguilford	4/21/2021	0
2021	SPSA	S	BH1Sur	Hancock	kguilford	4/5/2021	0
2021	SPPE	F	BH1Sur	Hancock	kguilford	4/25/2021	0
2021	SPPE	F	BH1Sur	Hancock	kguilford	4/21/2021	0
2021	SPPE	F	BH1Sur	Hancock	kguilford	4/21/2021	0
2021	SPPE	F	BH1Sur	Hancock	kguilford	4/21/2021	0
2021	WOFR	F	BH1Sur	Hancock	kguilford	4/21/2021	0
2021	PIFR	F	BH1Sur	Hancock	kguilford	4/21/2021	1
2021	SPPE	F	BH1Sur	Hancock	kguilford	4/21/2021	1
2021	SPPE	F	BH1Sur	Hancock	kguilford	4/21/2021	1
2021	SPPE	F	BH1Sur	Hancock	kguilford	4/21/2021	1
2021	SPPE	F	BH1Sur	Hancock	kguilford	4/21/2021	1
2021	SPPE	F	BH1Sur	Hancock	kguilford	4/21/2021	1
2021	SPSA	S	BM1SBe	York	kgolson	4/28/2021	0
2021	SPSA	S	BM1SBe	York	kgolson	4/28/2021	0
2021	SPSA	S	BM1SBe	York	kgolson	4/28/2021	0
2021	SPSA	S	BM1SBe	York	kgolson	4/28/2021	0
2021	SPSA	S	BM1SBe	York	kgolson	4/28/2021	0
2021	SPPE	F	BM1SBe	York	kgolson	4/28/2021	0
2021	SPPE	F	BM1SBe	York	kgolson	4/28/2021	0
2021	SPPE	F	BM1SBe	York	kgolson	4/28/2021	0
2021	SPPE	F	BM1SBe	York	kgolson	4/28/2021	0
2021	SPPE	F	BM1SBe	York	kgolson	4/28/2021	0
2021	SPPE	F	BM1SBe	York	kgolson	4/28/2021	0
2021	SPPE	F	BM1SBe	York	kgolson	4/28/2021	0
2021	SPPE	F	BM1SBe	York	kgolson	4/28/2021	0
2021	SPPE	F	BM1SBe	York	kgolson	4/28/2021	0
2021	SPPE	F	BM1SBe	York	kgolson	4/21/2021	0
2021	SPPE	F	BM1SBe	York	kgolson	4/21/2021	0
2021	SPPE	F	BM1SBe	York	kgolson	4/21/2021	0
2021	SPPE	F	BM1SBe	York	kgolson	4/21/2021	0
2021	SPPE	F	BM1SBe	York	kgolson	4/21/2021	0
2021	SPPE	F	BM1SBe	York	kgolson	4/21/2021	0
2021	WOFR	F	BM1SBe	York	kgolson	4/28/2021	0
2021	GRTF	F	BM1SBe	York	kgolson	4/28/2021	1
2021	GRTF	F	BM1SBe	York	kgolson	4/21/2021	1
2021	GRFR	F	BM1SBe	York	kgolson	4/21/2021	1
2021	SPPE	F	BM1SBe	York	kgolson	4/28/2021	1
2021	SPPE	F	BM1SBe	York	kgolson	4/28/2021	1
2021	SPPE	F	BM1SBe	York	kgolson	4/28/2021	1
2021	SPPE	F	BM1SBe	York	kgolson	4/28/2021	1
2021	SPPE	F	BM1SBe	York	kgolson	4/28/2021	1
2021	SPPE	F	BM1SBe	York	kgolson	4/28/2021	1
2021	SPPE	F	BM1SBe	York	kgolson	4/28/2021	1
2021	SPPE	F	BM1SBe	York	kgolson	4/28/2021	1
2021	SPPE	F	BM1SBe	York	kgolson	4/28/2021	1
2021	SPPE	F	BM1SBe	York	kgolson	4/21/2021	1
2021	SPPE	F	BM1SBe	York	kgolson	4/21/2021	1
2021	SPPE	F	BM1SBe	York	kgolson	4/21/2021	1
2021	SPPE	F	BM1SBe	York	kgolson	4/21/2021	1
2021	SPPE	F	BM1SBe	York	kgolson	4/21/2021	1
2021	SPPE	F	BM1SBe	York	kgolson	4/21/2021	1
2021	SPPE	F	BM1SBe	York	kgolson	4/21/2021	1
2021	SPPE	F	BM1SBe	York	kgolson	4/21/2021	1
2021	SPPE	F	BM1SBe	York	kgolson	4/21/2021	1
2021	SPPE	F	BM1SBe	York	kgolson	4/21/2021	1
2020	AMTO	F	Bot1Boo	Lincoln	amillier	4/2/2020	0
2020	AMTO	F	Bot1Boo	Lincoln	amillier	4/2/2020	0
2020	AMTO	F	Bot1Boo	Lincoln	amillier	4/2/2020	0
2020	AMTO	F	Bot1Boo	Lincoln	amillier	4/2/2020	0
2020	AMTO	F	Bot1Boo	Lincoln	amillier	4/2/2020	0
2020	AMTO	F	Bot1Boo	Lincoln	bvervaet	4/21/2020	0
2020	FTSA	S	Bot1Boo	Lincoln	amillier	4/2/2020	0
2020	SPPE	F	Bot1Boo	Lincoln	amillier	4/2/2020	0
2020	SPPE	F	Bot1Boo	Lincoln	amillier	4/2/2020	0
2020	SPPE	F	Bot1Boo	Lincoln	amillier	4/2/2020	0
2020	SPPE	F	Bot1Boo	Lincoln	amillier	4/2/2020	0
2020	SPPE	F	Bot1Boo	Lincoln	amillier	4/2/2020	0
2020	SPPE	F	Bot1Boo	Lincoln	amillier	4/2/2020	0
2020	SPPE	F	Bot1Boo	Lincoln	amillier	4/2/2020	0
2020	SPPE	F	Bot1Boo	Lincoln	bvervaet	4/21/2020	0
2020	SPPE	F	Bot1Boo	Lincoln	bvervaet	4/21/2020	0
2020	SPPE	F	Bot1Boo	Lincoln	bvervaet	4/21/2020	0
2020	SPSA	S	Bot1Boo	Lincoln	amillier	4/2/2020	0
2020	SPSA	S	Bot1Boo	Lincoln	amillier	4/2/2020	0
2020	SPSA	S	Bot1Boo	Lincoln	amillier	4/2/2020	0
2020	SPSA	S	Bot1Boo	Lincoln	amillier	4/2/2020	0
2020	SPSA	S	Bot1Boo	Lincoln	amillier	4/2/2020	0
2020	SPSA	S	Bot1Boo	Lincoln	amillier	4/2/2020	0
2020	SPSA	S	Bot1Boo	Lincoln	bvervaet	4/21/2020	0
2020	SPSA	S	Bot1Boo	Lincoln	bvervaet	4/21/2020	0
2020	SPSA	S	Bot1Boo	Lincoln	bvervaet	4/21/2020	0
2020	SPSA	S	Bot1Boo	Lincoln	bvervaet	4/21/2020	0
2020	SPSA	S	Bot1Boo	Lincoln	bvervaet	4/21/2020	0
2020	WOFR	F	Bot1Boo	Lincoln	amillier	4/2/2020	0
2020	WOFR	F	Bot1Boo	Lincoln	amillier	4/2/2020	0
2020	WOFR	F	Bot1Boo	Lincoln	amillier	4/2/2020	0
2020	WOFR	F	Bot1Boo	Lincoln	amillier	4/2/2020	0
2020	WOFR	F	Bot1Boo	Lincoln	amillier	4/2/2020	0
2020	WOFR	F	Bot1Boo	Lincoln	amillier	4/2/2020	0
2020	WOFR	F	Bot1Boo	Lincoln	amillier	4/2/2020	0
2020	WOFR	F	Bot1Boo	Lincoln	amillier	4/2/2020	0
2020	WOFR	F	Bot1Boo	Lincoln	amillier	4/2/2020	0
2020	WOFR	F	Bot1Boo	Lincoln	amillier	4/2/2020	0
2020	WOFR	F	Bot1Boo	Lincoln	amillier	4/2/2020	0
2020	WOFR	F	Bot1Boo	Lincoln	amillier	4/2/2020	0
2020	WOFR	F	Bot1Boo	Lincoln	amillier	4/2/2020	0
2020	WOFR	F	Bot1Boo	Lincoln	amillier	4/2/2020	0
2020	WOFR	F	Bot1Boo	Lincoln	amillier	4/2/2020	0
2020	WOFR	F	Bot1Boo	Lincoln	amillier	4/2/2020	0
2020	WOFR	F	Bot1Boo	Lincoln	amillier	4/2/2020	0
2020	WOFR	F	Bot1Boo	Lincoln	amillier	4/2/2020	0
2020	WOFR	F	Bot1Boo	Lincoln	amillier	4/2/2020	0
2020	WOFR	F	Bot1Boo	Lincoln	amillier	4/2/2020	0
2020	WOFR	F	Bot1Boo	Lincoln	amillier	4/2/2020	0
2020	WOFR	F	Bot1Boo	Lincoln	amillier	4/2/2020	0
2020	WOFR	F	Bot1Boo	Lincoln	amillier	4/2/2020	0
2020	WOFR	F	Bot1Boo	Lincoln	amillier	4/2/2020	0
2020	WOFR	F	Bot1Boo	Lincoln	bvervaet	4/21/2020	0
2020	WOFR	F	Bot1Boo	Lincoln	bvervaet	4/21/2020	0
2020	AMTO	F	Bot2Boo	Lincoln	amillier	4/2/2020	0
2020	AMTO	F	Bot2Boo	Lincoln	amillier	4/2/2020	0
2020	AMTO	F	Bot2Boo	Lincoln	amillier	4/2/2020	0
2020	AMTO	F	Bot2Boo	Lincoln	amillier	4/2/2020	0
2020	AMTO	F	Bot2Boo	Lincoln	amillier	4/2/2020	0
2020	AMTO	F	Bot2Boo	Lincoln	amillier	4/2/2020	0
2020	AMTO	F	Bot2Boo	Lincoln	bvervaet	4/21/2020	0
2020	AMTO	F	Bot2Boo	Lincoln	bvervaet	4/21/2020	0
2020	SPPE	F	Bot2Boo	Lincoln	amillier	4/2/2020	0
2020	SPPE	F	Bot2Boo	Lincoln	amillier	4/2/2020	0
2020	SPPE	F	Bot2Boo	Lincoln	amillier	4/2/2020	0
2020	SPPE	F	Bot2Boo	Lincoln	amillier	4/2/2020	0
2020	SPPE	F	Bot2Boo	Lincoln	amillier	4/2/2020	0
2020	SPPE	F	Bot2Boo	Lincoln	amillier	4/2/2020	0
2020	SPPE	F	Bot2Boo	Lincoln	amillier	4/2/2020	0
2020	SPPE	F	Bot2Boo	Lincoln	amillier	4/2/2020	0
2020	SPPE	F	Bot2Boo	Lincoln	amillier	4/2/2020	0
2020	SPPE	F	Bot2Boo	Lincoln	amillier	4/2/2020	0
2020	SPPE	F	Bot2Boo	Lincoln	amillier	4/2/2020	0
2020	SPPE	F	Bot2Boo	Lincoln	amillier	4/2/2020	0
2020	SPPE	F	Bot2Boo	Lincoln	amillier	4/2/2020	0
2020	SPPE	F	Bot2Boo	Lincoln	amillier	4/2/2020	0
2020	SPPE	F	Bot2Boo	Lincoln	amillier	4/2/2020	0
2020	SPPE	F	Bot2Boo	Lincoln	amillier	4/2/2020	0
2020	SPPE	F	Bot2Boo	Lincoln	amillier	4/2/2020	0
2020	SPPE	F	Bot2Boo	Lincoln	amillier	4/2/2020	0
2020	SPPE	F	Bot2Boo	Lincoln	amillier	4/2/2020	0
2020	SPPE	F	Bot2Boo	Lincoln	amillier	4/2/2020	0
2020	SPSA	S	Bot2Boo	Lincoln	amillier	4/2/2020	0
2020	SPSA	S	Bot2Boo	Lincoln	amillier	4/2/2020	0
2020	SPSA	S	Bot2Boo	Lincoln	amillier	4/2/2020	0
2020	SPSA	S	Bot2Boo	Lincoln	amillier	4/2/2020	0
2020	SPSA	S	Bot2Boo	Lincoln	amillier	4/2/2020	0
2020	SPSA	S	Bot2Boo	Lincoln	amillier	4/2/2020	0
2020	SPSA	S	Bot2Boo	Lincoln	amillier	4/2/2020	0
2020	SPSA	S	Bot2Boo	Lincoln	amillier	4/2/2020	0
2020	SPSA	S	Bot2Boo	Lincoln	amillier	4/2/2020	0
2020	SPSA	S	Bot2Boo	Lincoln	amillier	4/2/2020	0
2020	SPSA	S	Bot2Boo	Lincoln	amillier	4/2/2020	0
2020	SPSA	S	Bot2Boo	Lincoln	amillier	4/2/2020	0
2020	SPSA	S	Bot2Boo	Lincoln	amillier	4/2/2020	0
2020	SPSA	S	Bot2Boo	Lincoln	amillier	4/2/2020	0
2020	SPSA	S	Bot2Boo	Lincoln	amillier	4/2/2020	0
2020	SPSA	S	Bot2Boo	Lincoln	amillier	4/2/2020	0
2020	SPSA	S	Bot2Boo	Lincoln	amillier	4/2/2020	0
2020	SPSA	S	Bot2Boo	Lincoln	amillier	4/2/2020	0
2020	WOFR	F	Bot2Boo	Lincoln	amillier	4/2/2020	0
2020	WOFR	F	Bot2Boo	Lincoln	amillier	4/2/2020	0
2020	WOFR	F	Bot2Boo	Lincoln	amillier	4/2/2020	0
2020	WOFR	F	Bot2Boo	Lincoln	amillier	4/2/2020	0
2020	WOFR	F	Bot2Boo	Lincoln	amillier	4/2/2020	0
2020	WOFR	F	Bot2Boo	Lincoln	amillier	4/2/2020	0
2020	WOFR	F	Bot2Boo	Lincoln	amillier	4/2/2020	0
2020	WOFR	F	Bot2Boo	Lincoln	amillier	4/2/2020	0
2020	WOFR	F	Bot2Boo	Lincoln	amillier	4/2/2020	0
2020	WOFR	F	Bot2Boo	Lincoln	amillier	4/2/2020	0
2020	WOFR	F	Bot2Boo	Lincoln	amillier	4/2/2020	0
2020	WOFR	F	Bot2Boo	Lincoln	amillier	4/2/2020	0
2020	SPPE	F	BP1Bow	Sagadahoc	babuza	4/21/2020	0
2020	SPPE	F	BP1Bow	Sagadahoc	babuza	4/21/2020	1
2020	SPPE	F	BP1Bow	Sagadahoc	babuza	4/26/2020	0
2020	WOFR	F	BP1Bow	Sagadahoc	babuza	4/26/2020	0
2020	WOFR	F	BP1Bow	Sagadahoc	babuza	4/26/2020	0
2020	WOFR	F	BP1Bow	Sagadahoc	babuza	4/26/2020	0
2021	ERBS	S	BP1Bow	Sagadahoc	jjean	4/7/2021	0
2021	ERBS	S	BP1Bow	Sagadahoc	jjean	4/21/2021	0
2021	ERBS	S	BP1Bow	Sagadahoc	jjean	4/21/2021	0
2021	SPPE	F	BP1Bow	Sagadahoc	jjean	4/7/2021	0
2021	SPPE	F	BP1Bow	Sagadahoc	jjean	4/21/2021	0
2021	SPPE	F	BP1Bow	Sagadahoc	jjean	4/21/2021	0
2021	SPPE	F	BP1Bow	Sagadahoc	jjean	4/21/2021	0
2021	SPPE	F	BP1Bow	Sagadahoc	jjean	4/21/2021	0
2021	SPPE	F	BP1Bow	Sagadahoc	jjean	4/21/2021	0
2021	SPPE	F	BP1Bow	Sagadahoc	jjean	4/21/2021	0
2021	WOFR	F	BP1Bow	Sagadahoc	jjean	4/7/2021	0
2021	WOFR	F	BP1Bow	Sagadahoc	jjean	4/21/2021	0
2021	WOFR	F	BP1Bow	Sagadahoc	jjean	4/21/2021	0
2021	WOFR	F	BP1Bow	Sagadahoc	jjean	4/21/2021	0
2021	WOFR	F	BP1Bow	Sagadahoc	jjean	4/21/2021	0
2021	WOFR	F	BP1Bow	Sagadahoc	jjean	4/21/2021	0
2021	WOFR	F	BP1Bow	Sagadahoc	jjean	4/21/2021	0
2021	WOFR	F	BP1Bow	Sagadahoc	jjean	4/21/2021	0
2021	WOFR	F	BP1Bow	Sagadahoc	jjean	4/21/2021	0
2021	WOFR	F	BP1Bow	Sagadahoc	jjean	4/21/2021	0
2020	SPSA	S	BP2Bow	Sagadahoc	babuza	4/21/2020	0
2020	WOFR	F	BP2Bow	Sagadahoc	babuza	4/21/2020	0
2020	WOFR	F	BP2Bow	Sagadahoc	babuza	4/21/2020	0
2020	WOFR	F	BP2Bow	Sagadahoc	babuza	4/21/2020	1
2020	ERBS	S	BP3Bow	Sagadahoc	babuza	4/21/2020	0
2020	SPPE	F	BP3Bow	Sagadahoc	babuza	4/21/2020	0
2020	SPPE	F	BP3Bow	Sagadahoc	babuza	4/21/2020	0
2020	SPPE	F	BP3Bow	Sagadahoc	babuza	4/21/2020	0
2020	SPPE	F	BP3Bow	Sagadahoc	babuza	4/21/2020	0
2020	SPPE	F	BP3Bow	Sagadahoc	babuza	4/21/2020	0
2020	SPPE	F	BP3Bow	Sagadahoc	babuza	4/21/2020	0
2020	SPPE	F	BP3Bow	Sagadahoc	babuza	4/21/2020	0
2020	SPPE	F	BP3Bow	Sagadahoc	babuza	4/21/2020	0
2020	SPPE	F	BP3Bow	Sagadahoc	babuza	4/21/2020	1
2020	SPPE	F	BP3Bow	Sagadahoc	babuza	4/26/2020	0
2020	SPSA	S	BP3Bow	Sagadahoc	babuza	4/21/2020	0
2020	SPSA	S	BP3Bow	Sagadahoc	babuza	4/21/2020	0
2020	SPSA	S	BP3Bow	Sagadahoc	babuza	4/21/2020	0
2020	SPSA	S	BP3Bow	Sagadahoc	babuza	4/21/2020	0
2020	SPSA	S	BP3Bow	Sagadahoc	babuza	4/21/2020	0
2020	SPSA	S	BP3Bow	Sagadahoc	babuza	4/21/2020	0
2020	SPSA	S	BP3Bow	Sagadahoc	babuza	4/21/2020	0
2020	SPSA	S	BP3Bow	Sagadahoc	babuza	4/21/2020	0
2020	SPSA	S	BP3Bow	Sagadahoc	babuza	4/21/2020	0
2020	SPSA	S	BP3Bow	Sagadahoc	babuza	4/21/2020	0
2020	SPSA	S	BP3Bow	Sagadahoc	babuza	4/21/2020	0
2020	SPSA	S	BP3Bow	Sagadahoc	babuza	4/21/2020	1
2020	SPSA	S	BP3Bow	Sagadahoc	babuza	4/21/2020	1
2020	SPSA	S	BP3Bow	Sagadahoc	babuza	4/21/2020	1
2020	SPSA	S	BP3Bow	Sagadahoc	babuza	4/21/2020	1
2020	SPSA	S	BP3Bow	Sagadahoc	babuza	4/26/2020	0
2020	SPSA	S	BP3Bow	Sagadahoc	babuza	4/26/2020	0
2021	SPPE	F	BP3Bow	Sagadahoc	arollins	3/26/2021	0
2021	WOFR	F	BP3Bow	Sagadahoc	arollins	3/26/2021	0
2021	WOFR	F	BP3Bow	Sagadahoc	arollins	3/26/2021	0
2021	WOFR	F	BP3Bow	Sagadahoc	arollins	3/26/2021	0
2021	WOFR	F	BP3Bow	Sagadahoc	arollins	3/26/2021	0
2021	WOFR	F	BP3Bow	Sagadahoc	arollins	3/26/2021	0
2021	WOFR	F	BP3Bow	Sagadahoc	arollins	3/26/2021	0
2021	SPPE	F	BP3Bow	Sagadahoc	arollins	3/26/2021	1
2021	WOFR	F	BP3Bow	Sagadahoc	arollins	3/26/2021	1
2021	WOFR	F	BP3Bow	Sagadahoc	arollins	3/26/2021	1
2021	SPSA	S	Bri1Top	Sagadahoc	kbiedrzycki	3/26/2021	0
2021	SPSA	S	Bri1Top	Sagadahoc	kbiedrzycki	3/26/2021	0
2021	WOFR	F	Bri1Top	Sagadahoc	kbiedrzycki	3/26/2021	0
2021	WOFR	F	Bri1Top	Sagadahoc	kbiedrzycki	3/26/2021	0
2021	WOFR	F	Bri1Top	Sagadahoc	kbiedrzycki	3/26/2021	0
2021	WOFR	F	Bri1Top	Sagadahoc	kbiedrzycki	3/26/2021	0
2021	WOFR	F	Bri1Top	Sagadahoc	kbiedrzycki	3/26/2021	0
2021	WOFR	F	Bri1Top	Sagadahoc	kbiedrzycki	3/26/2021	1
2020	BSSA	S	CB1Tur	Androscoggin	kstalling	4/13/2020	0
2020	BSSA	S	CB1Tur	Androscoggin	kstalling	4/13/2020	0
2020	BSSA	S	CB1Tur	Androscoggin	kstalling	4/13/2020	0
2020	BSSA	S	CB1Tur	Androscoggin	kstalling	4/13/2020	1
2020	BSSA	S	CB1Tur	Androscoggin	kstalling	4/13/2020	1
2020	BSSA	S	CB1Tur	Androscoggin	kstalling	4/13/2020	1
2020	BSSA	S	CB1Tur	Androscoggin	kstalling	4/13/2020	1
2020	GRFR	F	CB1Tur	Androscoggin	kstalling	4/13/2020	0
2020	GRFR	F	CB1Tur	Androscoggin	kstalling	4/13/2020	0
2020	GRFR	F	CB1Tur	Androscoggin	kstalling	4/13/2020	0
2020	GRFR	F	CB1Tur	Androscoggin	kstalling	4/13/2020	0
2020	GRFR	F	CB1Tur	Androscoggin	kstalling	4/13/2020	0
2020	GRFR	F	CB1Tur	Androscoggin	kstalling	4/13/2020	1
2020	GRFR	F	CB1Tur	Androscoggin	kstalling	4/13/2020	1
2020	SPPE	F	CB1Tur	Androscoggin	kstalling	4/13/2020	0
2020	SPPE	F	CB1Tur	Androscoggin	kstalling	4/13/2020	0
2020	SPPE	F	CB1Tur	Androscoggin	kstalling	4/13/2020	0
2020	SPPE	F	CB1Tur	Androscoggin	kstalling	4/13/2020	0
2020	SPPE	F	CB1Tur	Androscoggin	kstalling	4/13/2020	0
2020	SPPE	F	CB1Tur	Androscoggin	kstalling	4/13/2020	0
2020	SPPE	F	CB1Tur	Androscoggin	kstalling	4/13/2020	0
2020	SPPE	F	CB1Tur	Androscoggin	kstalling	4/13/2020	0
2020	SPPE	F	CB1Tur	Androscoggin	kstalling	4/13/2020	0
2020	SPPE	F	CB1Tur	Androscoggin	kstalling	4/13/2020	0
2020	SPPE	F	CB1Tur	Androscoggin	kstalling	4/13/2020	0
2020	SPPE	F	CB1Tur	Androscoggin	kstalling	4/13/2020	0
2020	SPPE	F	CB1Tur	Androscoggin	kstalling	4/13/2020	0
2020	SPPE	F	CB1Tur	Androscoggin	kstalling	4/13/2020	0
2020	SPPE	F	CB1Tur	Androscoggin	kstalling	4/13/2020	0
2020	SPPE	F	CB1Tur	Androscoggin	kstalling	4/13/2020	0
2020	SPPE	F	CB1Tur	Androscoggin	kstalling	4/13/2020	0
2020	SPPE	F	CB1Tur	Androscoggin	kstalling	4/13/2020	0
2020	SPPE	F	CB1Tur	Androscoggin	kstalling	4/13/2020	0
2020	SPPE	F	CB1Tur	Androscoggin	kstalling	4/13/2020	0
2020	SPPE	F	CB1Tur	Androscoggin	kstalling	4/13/2020	0
2020	SPPE	F	CB1Tur	Androscoggin	kstalling	4/13/2020	0
2020	SPPE	F	CB1Tur	Androscoggin	kstalling	4/13/2020	0
2020	SPPE	F	CB1Tur	Androscoggin	kstalling	4/13/2020	1
2020	SPPE	F	CB1Tur	Androscoggin	kstalling	4/13/2020	1
2020	SPPE	F	CB1Tur	Androscoggin	kstalling	4/13/2020	1
2020	SPPE	F	CB1Tur	Androscoggin	kstalling	4/13/2020	1
2020	SPPE	F	CB1Tur	Androscoggin	kstalling	4/13/2020	1
2020	SPPE	F	CB1Tur	Androscoggin	kstalling	4/13/2020	1
2020	SPPE	F	CB1Tur	Androscoggin	kstalling	4/13/2020	1
2020	SPPE	F	CB1Tur	Androscoggin	kstalling	4/13/2020	1
2020	SPPE	F	CB1Tur	Androscoggin	kstalling	4/13/2020	1
2020	SPPE	F	CB1Tur	Androscoggin	kstalling	4/13/2020	1
2020	SPSA	S	CB1Tur	Androscoggin	kstalling	4/13/2020	0
2020	SPSA	S	CB1Tur	Androscoggin	kstalling	4/13/2020	0
2020	SPSA	S	CB1Tur	Androscoggin	kstalling	4/13/2020	0
2020	SPSA	S	CB1Tur	Androscoggin	kstalling	4/13/2020	0
2020	SPSA	S	CB1Tur	Androscoggin	kstalling	4/13/2020	0
2020	SPSA	S	CB1Tur	Androscoggin	kstalling	4/13/2020	0
2020	SPSA	S	CB1Tur	Androscoggin	kstalling	4/13/2020	0
2020	SPSA	S	CB1Tur	Androscoggin	kstalling	4/13/2020	0
2020	SPSA	S	CB1Tur	Androscoggin	kstalling	4/13/2020	0
2020	SPSA	S	CB1Tur	Androscoggin	kstalling	4/13/2020	0
2020	SPSA	S	CB1Tur	Androscoggin	kstalling	4/13/2020	1
2020	SPSA	S	CB1Tur	Androscoggin	kstalling	4/13/2020	1
2020	SPSA	S	CB1Tur	Androscoggin	kstalling	4/13/2020	1
2020	SPSA	S	CB1Tur	Androscoggin	kstalling	4/13/2020	1
2020	SPSA	S	CB1Tur	Androscoggin	kstalling	4/13/2020	1
2020	SPSA	S	CB1Tur	Androscoggin	kstalling	4/13/2020	1
2020	WOFR	F	CB1Tur	Androscoggin	kstalling	4/13/2020	0
2020	WOFR	F	CB1Tur	Androscoggin	kstalling	4/13/2020	0
2020	WOFR	F	CB1Tur	Androscoggin	kstalling	4/13/2020	0
2020	WOFR	F	CB1Tur	Androscoggin	kstalling	4/13/2020	0
2020	WOFR	F	CB1Tur	Androscoggin	kstalling	4/13/2020	0
2020	WOFR	F	CB1Tur	Androscoggin	kstalling	4/13/2020	0
2020	WOFR	F	CB1Tur	Androscoggin	kstalling	4/13/2020	0
2020	WOFR	F	CB1Tur	Androscoggin	kstalling	4/13/2020	0
2020	WOFR	F	CB1Tur	Androscoggin	kstalling	4/13/2020	0
2020	WOFR	F	CB1Tur	Androscoggin	kstalling	4/13/2020	0
2020	WOFR	F	CB1Tur	Androscoggin	kstalling	4/13/2020	0
2020	WOFR	F	CB1Tur	Androscoggin	kstalling	4/13/2020	0
2020	WOFR	F	CB1Tur	Androscoggin	kstalling	4/13/2020	0
2020	WOFR	F	CB1Tur	Androscoggin	kstalling	4/13/2020	0
2020	WOFR	F	CB1Tur	Androscoggin	kstalling	4/13/2020	0
2020	WOFR	F	CB1Tur	Androscoggin	kstalling	4/13/2020	0
2020	WOFR	F	CB1Tur	Androscoggin	kstalling	4/13/2020	0
2020	WOFR	F	CB1Tur	Androscoggin	kstalling	4/13/2020	0
2020	WOFR	F	CB1Tur	Androscoggin	kstalling	4/13/2020	0
2020	WOFR	F	CB1Tur	Androscoggin	kstalling	4/13/2020	0
2020	WOFR	F	CB1Tur	Androscoggin	kstalling	4/13/2020	0
2020	WOFR	F	CB1Tur	Androscoggin	kstalling	4/13/2020	0
2020	WOFR	F	CB1Tur	Androscoggin	kstalling	4/13/2020	0
2020	WOFR	F	CB1Tur	Androscoggin	kstalling	4/13/2020	0
2020	WOFR	F	CB1Tur	Androscoggin	kstalling	4/13/2020	0
2020	WOFR	F	CB1Tur	Androscoggin	kstalling	4/13/2020	0
2020	WOFR	F	CB1Tur	Androscoggin	kstalling	4/13/2020	1
2020	WOFR	F	CB1Tur	Androscoggin	kstalling	4/13/2020	1
2020	WOFR	F	CB1Tur	Androscoggin	kstalling	4/13/2020	1
2020	WOFR	F	CB1Tur	Androscoggin	kstalling	4/13/2020	1
2020	WOFR	F	CB1Tur	Androscoggin	kstalling	4/13/2020	1
2020	WOFR	F	CB1Tur	Androscoggin	kstalling	4/13/2020	1
2020	WOFR	F	CB1Tur	Androscoggin	kstalling	4/13/2020	1
2020	WOFR	F	CB1Tur	Androscoggin	kstalling	4/13/2020	1
2020	WOFR	F	CB1Tur	Androscoggin	kstalling	4/13/2020	1
2020	WOFR	F	CB1Tur	Androscoggin	kstalling	4/13/2020	1
2020	WOFR	F	CB1Tur	Androscoggin	kstalling	4/13/2020	1
2020	WOFR	F	CB1Tur	Androscoggin	kstalling	4/13/2020	1
2020	WOFR	F	CB1Tur	Androscoggin	kstalling	4/13/2020	1
2021	BSSA	S	CB1Tur	Androscoggin	kstalling	3/31/2021	0
2021	BSSA	S	CB1Tur	Androscoggin	kstalling	3/31/2021	0
2021	SPPE	F	CB1Tur	Androscoggin	kstalling	3/31/2021	0
2021	SPPE	F	CB1Tur	Androscoggin	kstalling	3/31/2021	0
2021	SPPE	F	CB1Tur	Androscoggin	kstalling	3/31/2021	0
2021	SPPE	F	CB1Tur	Androscoggin	kstalling	3/31/2021	0
2021	SPPE	F	CB1Tur	Androscoggin	kstalling	3/31/2021	0
2021	SPPE	F	CB1Tur	Androscoggin	kstalling	3/31/2021	0
2021	SPPE	F	CB1Tur	Androscoggin	kstalling	3/31/2021	0
2021	SPPE	F	CB1Tur	Androscoggin	kstalling	3/31/2021	0
2021	SPPE	F	CB1Tur	Androscoggin	kstalling	3/31/2021	0
2021	WOFR	F	CB1Tur	Androscoggin	kstalling	3/31/2021	0
2021	WOFR	F	CB1Tur	Androscoggin	kstalling	3/31/2021	0
2021	WOFR	F	CB1Tur	Androscoggin	kstalling	3/31/2021	0
2021	WOFR	F	CB1Tur	Androscoggin	kstalling	3/31/2021	0
2021	WOFR	F	CB1Tur	Androscoggin	kstalling	3/31/2021	0
2021	WOFR	F	CB1Tur	Androscoggin	kstalling	3/31/2021	0
2021	WOFR	F	CB1Tur	Androscoggin	kstalling	3/31/2021	0
2021	WOFR	F	CB1Tur	Androscoggin	kstalling	3/31/2021	0
2021	WOFR	F	CB1Tur	Androscoggin	kstalling	3/31/2021	0
2021	WOFR	F	CB1Tur	Androscoggin	kstalling	3/31/2021	0
2021	WOFR	F	CB1Tur	Androscoggin	kstalling	3/31/2021	0
2021	WOFR	F	CB1Tur	Androscoggin	kstalling	3/31/2021	0
2021	WOFR	F	CB1Tur	Androscoggin	kstalling	3/31/2021	0
2021	WOFR	F	CB1Tur	Androscoggin	kstalling	3/31/2021	0
2021	WOFR	F	CB1Tur	Androscoggin	kstalling	3/31/2021	0
2021	WOFR	F	CB1Tur	Androscoggin	kstalling	3/31/2021	0
2021	WOFR	F	CB1Tur	Androscoggin	kstalling	3/31/2021	0
2021	BSSA	S	CB1Tur	Androscoggin	kstalling	3/31/2021	1
2021	SPPE	F	CB1Tur	Androscoggin	kstalling	3/31/2021	1
2021	SPPE	F	CB1Tur	Androscoggin	kstalling	3/31/2021	1
2021	SPPE	F	CB1Tur	Androscoggin	kstalling	3/31/2021	1
2021	SPPE	F	CB1Tur	Androscoggin	kstalling	3/31/2021	1
2021	SPPE	F	CB1Tur	Androscoggin	kstalling	3/31/2021	1
2021	SPPE	F	CB1Tur	Androscoggin	kstalling	3/31/2021	1
2021	SPPE	F	CB1Tur	Androscoggin	kstalling	3/31/2021	1
2021	SPPE	F	CB1Tur	Androscoggin	kstalling	3/31/2021	1
2021	SPPE	F	CB1Tur	Androscoggin	kstalling	3/31/2021	1
2021	SPPE	F	CB1Tur	Androscoggin	kstalling	3/31/2021	1
2021	SPPE	F	CB1Tur	Androscoggin	kstalling	3/31/2021	1
2021	WOFR	F	CB1Tur	Androscoggin	kstalling	3/31/2021	1
2021	WOFR	F	CB1Tur	Androscoggin	kstalling	3/31/2021	1
2021	WOFR	F	CB1Tur	Androscoggin	kstalling	3/31/2021	1
2021	WOFR	F	CB1Tur	Androscoggin	kstalling	3/31/2021	1
2021	WOFR	F	CB1Tur	Androscoggin	kstalling	3/31/2021	1
2021	WOFR	F	CB1Tur	Androscoggin	kstalling	3/31/2021	1
2021	WOFR	F	CB1Tur	Androscoggin	kstalling	3/31/2021	1
2021	WOFR	F	CB1Tur	Androscoggin	kstalling	3/31/2021	1
2021	WOFR	F	CB1Tur	Androscoggin	kstalling	3/31/2021	1
2021	WOFR	F	CB1Tur	Androscoggin	kstalling	3/31/2021	1
2021	WOFR	F	CB1Tur	Androscoggin	kstalling	3/31/2021	1
2021	WOFR	F	CB1Tur	Androscoggin	kstalling	3/31/2021	1
2021	WOFR	F	CB1Tur	Androscoggin	kstalling	3/31/2021	1
2021	WOFR	F	CB1Tur	Androscoggin	kstalling	3/31/2021	1
2021	WOFR	F	CB1Tur	Androscoggin	kstalling	3/31/2021	1
2021	WOFR	F	CB1Tur	Androscoggin	kstalling	3/31/2021	1
2021	WOFR	F	CB1Tur	Androscoggin	kstalling	3/31/2021	1
2021	WOFR	F	CB1Tur	Androscoggin	kstalling	3/31/2021	1
2021	WOFR	F	CB1Tur	Androscoggin	kstalling	3/31/2021	1
2021	WOFR	F	CB1Tur	Androscoggin	kstalling	3/31/2021	1
2021	WOFR	F	CB1Tur	Androscoggin	kstalling	3/31/2021	1
2021	WOFR	F	CB1Tur	Androscoggin	kstalling	3/31/2021	1
2021	WOFR	F	CB1Tur	Androscoggin	kstalling	3/31/2021	1
2021	WOFR	F	CB1Tur	Androscoggin	kstalling	3/31/2021	1
2021	WOFR	F	CB1Tur	Androscoggin	kstalling	3/31/2021	1
2021	WOFR	F	CB1Tur	Androscoggin	kstalling	3/31/2021	1
2021	WOFR	F	CB1Tur	Androscoggin	kstalling	3/31/2021	1
2021	WOFR	F	CB1Tur	Androscoggin	kstalling	3/31/2021	1
2021	WOFR	F	CB1Tur	Androscoggin	kstalling	3/31/2021	1
2021	WOFR	F	CB1Tur	Androscoggin	kstalling	3/31/2021	1
2018	WOFR	F	CB1Uni	Androscoggin	gleclair	4/4/2018	0
2020	AMBF	F	Cen1Gra	Cumberland	nrux	4/2/2020	0
2020	AMTO	F	Cen1Gra	Cumberland	nrux	4/2/2020	0
2020	AMTO	F	Cen1Gra	Cumberland	nrux	4/13/2020	0
2020	AMTO	F	Cen1Gra	Cumberland	nrux	4/13/2020	0
2020	AMTO	F	Cen1Gra	Cumberland	nrux	4/13/2020	0
2020	AMTO	F	Cen1Gra	Cumberland	nrux	4/13/2020	0
2020	AMTO	F	Cen1Gra	Cumberland	nrux	4/13/2020	0
2020	AMTO	F	Cen1Gra	Cumberland	nrux	4/13/2020	0
2020	AMTO	F	Cen1Gra	Cumberland	nrux	4/13/2020	0
2020	AMTO	F	Cen1Gra	Cumberland	nrux	4/13/2020	0
2020	AMTO	F	Cen1Gra	Cumberland	nrux	4/13/2020	0
2020	AMTO	F	Cen1Gra	Cumberland	nrux	4/13/2020	0
2020	AMTO	F	Cen1Gra	Cumberland	nrux	4/13/2020	1
2020	FTSA	S	Cen1Gra	Cumberland	nrux	4/2/2020	0
2020	GRFR	F	Cen1Gra	Cumberland	nrux	4/2/2020	0
2020	SPPE	F	Cen1Gra	Cumberland	nrux	4/2/2020	0
2020	SPPE	F	Cen1Gra	Cumberland	nrux	4/2/2020	0
2020	SPPE	F	Cen1Gra	Cumberland	nrux	4/2/2020	0
2020	SPPE	F	Cen1Gra	Cumberland	nrux	4/2/2020	0
2020	SPPE	F	Cen1Gra	Cumberland	nrux	4/2/2020	0
2020	SPPE	F	Cen1Gra	Cumberland	nrux	4/2/2020	0
2020	SPPE	F	Cen1Gra	Cumberland	nrux	4/2/2020	0
2020	SPPE	F	Cen1Gra	Cumberland	nrux	4/2/2020	0
2020	SPPE	F	Cen1Gra	Cumberland	nrux	4/2/2020	0
2020	SPPE	F	Cen1Gra	Cumberland	nrux	4/2/2020	0
2020	SPPE	F	Cen1Gra	Cumberland	nrux	4/2/2020	0
2020	SPPE	F	Cen1Gra	Cumberland	nrux	4/2/2020	0
2020	SPPE	F	Cen1Gra	Cumberland	nrux	4/2/2020	0
2020	SPPE	F	Cen1Gra	Cumberland	nrux	4/2/2020	0
2020	SPPE	F	Cen1Gra	Cumberland	nrux	4/2/2020	0
2020	SPPE	F	Cen1Gra	Cumberland	nrux	4/2/2020	0
2020	SPPE	F	Cen1Gra	Cumberland	nrux	4/2/2020	0
2020	SPPE	F	Cen1Gra	Cumberland	nrux	4/2/2020	0
2020	SPPE	F	Cen1Gra	Cumberland	nrux	4/2/2020	0
2020	SPPE	F	Cen1Gra	Cumberland	nrux	4/2/2020	0
2020	SPPE	F	Cen1Gra	Cumberland	nrux	4/2/2020	0
2020	SPPE	F	Cen1Gra	Cumberland	nrux	4/2/2020	0
2020	SPPE	F	Cen1Gra	Cumberland	nrux	4/2/2020	0
2020	SPPE	F	Cen1Gra	Cumberland	nrux	4/2/2020	0
2020	SPPE	F	Cen1Gra	Cumberland	nrux	4/2/2020	0
2020	SPPE	F	Cen1Gra	Cumberland	nrux	4/2/2020	0
2020	SPPE	F	Cen1Gra	Cumberland	nrux	4/2/2020	0
2020	SPPE	F	Cen1Gra	Cumberland	nrux	4/2/2020	1
2020	SPPE	F	Cen1Gra	Cumberland	nrux	4/2/2020	1
2020	SPPE	F	Cen1Gra	Cumberland	nrux	4/2/2020	1
2020	SPPE	F	Cen1Gra	Cumberland	nrux	4/2/2020	1
2020	SPPE	F	Cen1Gra	Cumberland	nrux	4/2/2020	1
2020	SPPE	F	Cen1Gra	Cumberland	nrux	4/2/2020	1
2020	SPPE	F	Cen1Gra	Cumberland	nrux	4/2/2020	1
2020	SPPE	F	Cen1Gra	Cumberland	nrux	4/3/2020	0
2020	SPPE	F	Cen1Gra	Cumberland	nrux	4/3/2020	0
2020	SPPE	F	Cen1Gra	Cumberland	nrux	4/3/2020	0
2020	SPPE	F	Cen1Gra	Cumberland	nrux	4/3/2020	0
2020	SPPE	F	Cen1Gra	Cumberland	nrux	4/3/2020	0
2020	SPPE	F	Cen1Gra	Cumberland	nrux	4/3/2020	0
2020	SPPE	F	Cen1Gra	Cumberland	nrux	4/3/2020	0
2020	SPPE	F	Cen1Gra	Cumberland	nrux	4/3/2020	0
2020	SPPE	F	Cen1Gra	Cumberland	nrux	4/3/2020	0
2020	SPPE	F	Cen1Gra	Cumberland	nrux	4/3/2020	0
2020	SPPE	F	Cen1Gra	Cumberland	nrux	4/3/2020	0
2020	SPPE	F	Cen1Gra	Cumberland	nrux	4/3/2020	0
2020	SPPE	F	Cen1Gra	Cumberland	nrux	4/3/2020	0
2020	SPPE	F	Cen1Gra	Cumberland	nrux	4/3/2020	0
2020	SPPE	F	Cen1Gra	Cumberland	nrux	4/3/2020	1
2020	SPPE	F	Cen1Gra	Cumberland	nrux	4/3/2020	1
2020	SPPE	F	Cen1Gra	Cumberland	nrux	4/3/2020	1
2020	SPPE	F	Cen1Gra	Cumberland	nrux	4/3/2020	1
2020	SPPE	F	Cen1Gra	Cumberland	nrux	4/3/2020	1
2020	SPPE	F	Cen1Gra	Cumberland	nrux	4/13/2020	0
2020	SPPE	F	Cen1Gra	Cumberland	nrux	4/13/2020	0
2020	SPPE	F	Cen1Gra	Cumberland	nrux	4/13/2020	0
2020	SPPE	F	Cen1Gra	Cumberland	nrux	4/13/2020	0
2020	SPPE	F	Cen1Gra	Cumberland	nrux	4/13/2020	0
2020	SPPE	F	Cen1Gra	Cumberland	nrux	4/13/2020	0
2020	SPPE	F	Cen1Gra	Cumberland	nrux	4/13/2020	0
2020	SPPE	F	Cen1Gra	Cumberland	nrux	4/13/2020	0
2020	SPPE	F	Cen1Gra	Cumberland	nrux	4/13/2020	0
2020	SPPE	F	Cen1Gra	Cumberland	nrux	4/13/2020	0
2020	SPPE	F	Cen1Gra	Cumberland	nrux	4/13/2020	0
2020	SPPE	F	Cen1Gra	Cumberland	nrux	4/13/2020	0
2020	SPPE	F	Cen1Gra	Cumberland	nrux	4/13/2020	0
2020	SPPE	F	Cen1Gra	Cumberland	nrux	4/13/2020	0
2020	SPPE	F	Cen1Gra	Cumberland	nrux	4/13/2020	0
2020	SPPE	F	Cen1Gra	Cumberland	nrux	4/13/2020	0
2020	SPPE	F	Cen1Gra	Cumberland	nrux	4/13/2020	0
2020	SPPE	F	Cen1Gra	Cumberland	nrux	4/13/2020	0
2020	SPPE	F	Cen1Gra	Cumberland	nrux	4/13/2020	1
2020	SPPE	F	Cen1Gra	Cumberland	nrux	4/13/2020	1
2020	SPPE	F	Cen1Gra	Cumberland	nrux	4/13/2020	1
2020	SPPE	F	Cen1Gra	Cumberland	nrux	4/13/2020	1
2020	SPPE	F	Cen1Gra	Cumberland	nrux	4/13/2020	1
2020	SPPE	F	Cen1Gra	Cumberland	nrux	4/13/2020	1
2020	SPPE	F	Cen1Gra	Cumberland	nrux	4/13/2020	1
2020	SPPE	F	Cen1Gra	Cumberland	nrux	4/13/2020	1
2020	SPPE	F	Cen1Gra	Cumberland	nrux	4/13/2020	1
2020	SPPE	F	Cen1Gra	Cumberland	nrux	4/13/2020	1
2020	SPPE	F	Cen1Gra	Cumberland	nrux	4/13/2020	1
2020	SPPE	F	Cen1Gra	Cumberland	nrux	4/21/2020	0
2020	SPPE	F	Cen1Gra	Cumberland	nrux	4/21/2020	0
2020	SPPE	F	Cen1Gra	Cumberland	nrux	4/21/2020	0
2020	SPPE	F	Cen1Gra	Cumberland	nrux	4/21/2020	0
2020	SPPE	F	Cen1Gra	Cumberland	nrux	4/21/2020	0
2020	SPPE	F	Cen1Gra	Cumberland	nrux	4/21/2020	0
2020	SPPE	F	Cen1Gra	Cumberland	nrux	4/21/2020	0
2020	SPPE	F	Cen1Gra	Cumberland	nrux	4/21/2020	0
2020	SPPE	F	Cen1Gra	Cumberland	nrux	4/21/2020	0
2020	SPPE	F	Cen1Gra	Cumberland	nrux	4/21/2020	0
2020	SPPE	F	Cen1Gra	Cumberland	nrux	4/21/2020	0
2020	SPPE	F	Cen1Gra	Cumberland	nrux	4/21/2020	0
2020	SPPE	F	Cen1Gra	Cumberland	nrux	4/21/2020	1
2020	WOFR	F	Cen1Gra	Cumberland	nrux	4/2/2020	0
2020	WOFR	F	Cen1Gra	Cumberland	nrux	4/2/2020	0
2020	WOFR	F	Cen1Gra	Cumberland	nrux	4/2/2020	0
2020	WOFR	F	Cen1Gra	Cumberland	nrux	4/2/2020	0
2020	WOFR	F	Cen1Gra	Cumberland	nrux	4/2/2020	1
2020	WOFR	F	Cen1Gra	Cumberland	nrux	4/2/2020	1
2020	WOFR	F	Cen1Gra	Cumberland	nrux	4/3/2020	0
2020	WOFR	F	Cen1Gra	Cumberland	nrux	4/13/2020	0
2020	WOFR	F	Cen1Gra	Cumberland	nrux	4/13/2020	0
2020	WOFR	F	Cen1Gra	Cumberland	nrux	4/13/2020	0
2020	WOFR	F	Cen1Gra	Cumberland	nrux	4/13/2020	0
2020	WOFR	F	Cen1Gra	Cumberland	nrux	4/13/2020	0
2020	WOFR	F	Cen1Gra	Cumberland	nrux	4/13/2020	0
2020	WOFR	F	Cen1Gra	Cumberland	nrux	4/13/2020	1
2020	WOFR	F	Cen1Gra	Cumberland	nrux	4/21/2020	0
2021	SPSA	S	Cen1Gra	Cumberland	krux	3/26/2021	0
2021	SPPE	F	Cen1Gra	Cumberland	krux	3/26/2021	0
2021	SPPE	F	Cen1Gra	Cumberland	krux	3/26/2021	0
2021	SPPE	F	Cen1Gra	Cumberland	krux	3/26/2021	0
2021	SPPE	F	Cen1Gra	Cumberland	krux	3/26/2021	0
2021	SPPE	F	Cen1Gra	Cumberland	krux	3/26/2021	0
2021	SPPE	F	Cen1Gra	Cumberland	krux	3/26/2021	0
2021	SPPE	F	Cen1Gra	Cumberland	krux	3/26/2021	0
2021	SPPE	F	Cen1Gra	Cumberland	krux	3/26/2021	0
2021	SPPE	F	Cen1Gra	Cumberland	krux	3/26/2021	0
2021	SPPE	F	Cen1Gra	Cumberland	krux	3/26/2021	0
2021	SPPE	F	Cen1Gra	Cumberland	krux	3/26/2021	0
2021	SPPE	F	Cen1Gra	Cumberland	krux	3/26/2021	0
2021	SPPE	F	Cen1Gra	Cumberland	krux	3/26/2021	0
2021	WOFR	F	Cen1Gra	Cumberland	krux	3/26/2021	0
2021	WOFR	F	Cen1Gra	Cumberland	krux	3/26/2021	0
2021	WOFR	F	Cen1Gra	Cumberland	krux	3/26/2021	0
2021	WOFR	F	Cen1Gra	Cumberland	krux	3/26/2021	0
2021	WOFR	F	Cen1Gra	Cumberland	krux	3/26/2021	0
2021	WOFR	F	Cen1Gra	Cumberland	krux	3/26/2021	0
2021	AMBF	F	Cen1Gra	Cumberland	krux	3/26/2021	1
2021	FTSA	S	Cen1Gra	Cumberland	krux	3/26/2021	1
2021	SPPE	F	Cen1Gra	Cumberland	krux	3/26/2021	1
2021	SPPE	F	Cen1Gra	Cumberland	krux	3/26/2021	1
2021	SPPE	F	Cen1Gra	Cumberland	krux	3/26/2021	1
2021	SPPE	F	Cen1Gra	Cumberland	krux	3/26/2021	1
2021	SPPE	F	Cen1Gra	Cumberland	krux	3/26/2021	1
2021	SPPE	F	Cen1Gra	Cumberland	krux	3/26/2021	1
2021	SPPE	F	Cen1Gra	Cumberland	krux	3/26/2021	1
2021	SPPE	F	Cen1Gra	Cumberland	krux	3/26/2021	1
2021	SPPE	F	Cen1Gra	Cumberland	krux	3/26/2021	1
2021	SPPE	F	Cen1Gra	Cumberland	krux	3/26/2021	1
2021	SPPE	F	Cen1Gra	Cumberland	krux	3/26/2021	1
2021	SPPE	F	Cen1Gra	Cumberland	krux	3/26/2021	1
2021	SPPE	F	Cen1Gra	Cumberland	krux	3/26/2021	1
2021	SPPE	F	Cen1Gra	Cumberland	krux	3/26/2021	1
2021	SPPE	F	Cen1Gra	Cumberland	krux	3/26/2021	1
2021	SPPE	F	Cen1Gra	Cumberland	krux	3/26/2021	1
2021	SPPE	F	Cen1Gra	Cumberland	krux	3/26/2021	1
2021	SPPE	F	Cen1Gra	Cumberland	krux	3/26/2021	1
2021	SPPE	F	Cen1Gra	Cumberland	krux	3/26/2021	1
2021	SPPE	F	Cen1Gra	Cumberland	krux	3/26/2021	1
2021	SPPE	F	Cen1Gra	Cumberland	krux	3/26/2021	1
2021	WOFR	F	Cen1Gra	Cumberland	krux	3/26/2021	1
2021	WOFR	F	Cen1Gra	Cumberland	krux	3/26/2021	1
2021	WOFR	F	Cen1Gra	Cumberland	krux	3/26/2021	1
2021	SPPE	F	Cen2Gra	Cumberland	krux	3/26/2021	0
2021	SPPE	F	Cen2Gra	Cumberland	krux	3/26/2021	0
2021	SPPE	F	Cen2Gra	Cumberland	krux	3/26/2021	1
2021	WOFR	F	Cen2Gra	Cumberland	krux	3/26/2021	1
2021	SPSA	S	CH1Yor	York	dgardoqui	4/1/2021	0
2021	SPPE	F	CH1Yor	York	dgardoqui	4/21/2021	0
2021	WOFR	F	CH1Yor	York	dgardoqui	3/26/2021	0
2021	SPSA	S	CH1Yor	York	dgardoqui	3/26/2021	1
2021	WOFR	F	CH2Yor	York	dgardoqui	3/26/2021	1
2020	BSSA	S	Cha1Cal	Washington	kramos	4/13/2020	0
2020	BSSA	S	Cha1Cal	Washington	kramos	4/13/2020	0
2020	BSSA	S	Cha1Cal	Washington	kramos	4/13/2020	0
2020	BSSA	S	Cha1Cal	Washington	kramos	4/13/2020	0
2020	BSSA	S	Cha1Cal	Washington	kramos	4/13/2020	0
2020	BSSA	S	Cha1Cal	Washington	kramos	4/13/2020	0
2020	BSSA	S	Cha1Cal	Washington	kramos	4/13/2020	0
2020	BSSA	S	Cha1Cal	Washington	kramos	4/13/2020	0
2020	BSSA	S	Cha1Cal	Washington	kramos	4/13/2020	0
2020	BSSA	S	Cha1Cal	Washington	kramos	4/13/2020	0
2020	BSSA	S	Cha1Cal	Washington	kramos	4/13/2020	1
2020	SPPE	F	Cha1Cal	Washington	kramos	4/13/2020	0
2020	SPPE	F	Cha1Cal	Washington	kramos	4/13/2020	0
2020	SPPE	F	Cha1Cal	Washington	kramos	4/13/2020	0
2020	SPPE	F	Cha1Cal	Washington	kramos	4/13/2020	0
2020	SPPE	F	Cha1Cal	Washington	kramos	4/13/2020	0
2020	SPPE	F	Cha1Cal	Washington	kramos	4/13/2020	0
2020	SPPE	F	Cha1Cal	Washington	kramos	4/13/2020	0
2020	SPPE	F	Cha1Cal	Washington	kramos	4/13/2020	0
2020	SPPE	F	Cha1Cal	Washington	kramos	4/13/2020	0
2020	SPPE	F	Cha1Cal	Washington	kramos	4/13/2020	0
2020	SPPE	F	Cha1Cal	Washington	kramos	4/13/2020	0
2020	SPPE	F	Cha1Cal	Washington	kramos	4/13/2020	0
2020	SPPE	F	Cha1Cal	Washington	kramos	4/13/2020	0
2020	SPPE	F	Cha1Cal	Washington	kramos	4/13/2020	0
2020	SPPE	F	Cha1Cal	Washington	kramos	4/13/2020	1
2020	SPPE	F	Cha1Cal	Washington	kramos	4/13/2020	1
2020	SPPE	F	Cha1Cal	Washington	kramos	4/13/2020	1
2020	SPPE	F	Cha1Cal	Washington	kramos	4/13/2020	1
2020	SPPE	F	Cha1Cal	Washington	kramos	4/13/2020	1
2020	SPPE	F	Cha1Cal	Washington	kramos	4/13/2020	1
2020	SPPE	F	Cha1Cal	Washington	kramos	4/13/2020	1
2020	SPPE	F	Cha1Cal	Washington	kramos	4/13/2020	1
2020	SPPE	F	Cha1Cal	Washington	kramos	4/13/2020	1
2020	SPPE	F	Cha1Cal	Washington	kramos	4/13/2020	1
2020	SPPE	F	Cha1Cal	Washington	kramos	4/13/2020	1
2020	SPSA	S	Cha1Cal	Washington	kramos	4/13/2020	0
2020	SPSA	S	Cha1Cal	Washington	kramos	4/13/2020	0
2020	SPSA	S	Cha1Cal	Washington	kramos	4/13/2020	0
2020	SPSA	S	Cha1Cal	Washington	kramos	4/13/2020	0
2020	SPSA	S	Cha1Cal	Washington	kramos	4/13/2020	0
2020	SPSA	S	Cha1Cal	Washington	kramos	4/13/2020	0
2020	SPSA	S	Cha1Cal	Washington	kramos	4/13/2020	0
2020	SPSA	S	Cha1Cal	Washington	kramos	4/13/2020	0
2020	SPSA	S	Cha1Cal	Washington	kramos	4/13/2020	0
2020	SPSA	S	Cha1Cal	Washington	kramos	4/13/2020	0
2020	SPSA	S	Cha1Cal	Washington	kramos	4/13/2020	0
2020	SPSA	S	Cha1Cal	Washington	kramos	4/13/2020	0
2020	SPSA	S	Cha1Cal	Washington	kramos	4/13/2020	0
2020	SPSA	S	Cha1Cal	Washington	kramos	4/13/2020	0
2020	SPSA	S	Cha1Cal	Washington	kramos	4/13/2020	0
2020	SPSA	S	Cha1Cal	Washington	kramos	4/13/2020	0
2020	SPSA	S	Cha1Cal	Washington	kramos	4/13/2020	0
2020	SPSA	S	Cha1Cal	Washington	kramos	4/13/2020	0
2020	SPSA	S	Cha1Cal	Washington	kramos	4/13/2020	0
2020	SPSA	S	Cha1Cal	Washington	kramos	4/13/2020	0
2020	SPSA	S	Cha1Cal	Washington	kramos	4/13/2020	0
2020	SPSA	S	Cha1Cal	Washington	kramos	4/13/2020	0
2020	SPSA	S	Cha1Cal	Washington	kramos	4/13/2020	0
2020	SPSA	S	Cha1Cal	Washington	kramos	4/13/2020	0
2020	SPSA	S	Cha1Cal	Washington	kramos	4/13/2020	0
2020	SPSA	S	Cha1Cal	Washington	kramos	4/13/2020	0
2020	SPSA	S	Cha1Cal	Washington	kramos	4/13/2020	0
2020	SPSA	S	Cha1Cal	Washington	kramos	4/13/2020	0
2020	SPSA	S	Cha1Cal	Washington	kramos	4/13/2020	0
2020	SPSA	S	Cha1Cal	Washington	kramos	4/13/2020	0
2020	SPSA	S	Cha1Cal	Washington	kramos	4/13/2020	0
2020	SPSA	S	Cha1Cal	Washington	kramos	4/13/2020	0
2020	SPSA	S	Cha1Cal	Washington	kramos	4/13/2020	0
2020	SPSA	S	Cha1Cal	Washington	kramos	4/13/2020	0
2020	SPSA	S	Cha1Cal	Washington	kramos	4/13/2020	0
2020	SPSA	S	Cha1Cal	Washington	kramos	4/13/2020	0
2020	SPSA	S	Cha1Cal	Washington	kramos	4/13/2020	0
2020	SPSA	S	Cha1Cal	Washington	kramos	4/13/2020	1
2020	SPSA	S	Cha1Cal	Washington	kramos	4/13/2020	1
2020	SPSA	S	Cha1Cal	Washington	kramos	4/13/2020	1
2020	SPSA	S	Cha1Cal	Washington	kramos	4/13/2020	1
2020	SPSA	S	Cha1Cal	Washington	kramos	4/13/2020	1
2020	SPSA	S	Cha1Cal	Washington	kramos	4/13/2020	1
2020	SPSA	S	Cha1Cal	Washington	kramos	4/13/2020	1
2020	SPSA	S	Cha1Cal	Washington	kramos	4/13/2020	1
2020	SPSA	S	Cha1Cal	Washington	kramos	4/13/2020	1
2020	SPSA	S	Cha1Cal	Washington	kramos	4/13/2020	1
2020	SPSA	S	Cha1Cal	Washington	kramos	4/13/2020	1
2020	SPSA	S	Cha1Cal	Washington	kramos	4/13/2020	1
2020	SPSA	S	Cha1Cal	Washington	kramos	4/13/2020	1
2020	SPSA	S	Cha1Cal	Washington	kramos	4/13/2020	1
2020	WOFR	F	Cha1Cal	Washington	kramos	4/13/2020	0
2020	WOFR	F	Cha1Cal	Washington	kramos	4/13/2020	0
2020	WOFR	F	Cha1Cal	Washington	kramos	4/13/2020	0
2020	WOFR	F	Cha1Cal	Washington	kramos	4/13/2020	0
2020	WOFR	F	Cha1Cal	Washington	kramos	4/13/2020	0
2020	WOFR	F	Cha1Cal	Washington	kramos	4/13/2020	0
2020	WOFR	F	Cha1Cal	Washington	kramos	4/13/2020	0
2020	WOFR	F	Cha1Cal	Washington	kramos	4/13/2020	0
2020	WOFR	F	Cha1Cal	Washington	kramos	4/13/2020	0
2020	WOFR	F	Cha1Cal	Washington	kramos	4/13/2020	0
2020	WOFR	F	Cha1Cal	Washington	kramos	4/13/2020	0
2020	WOFR	F	Cha1Cal	Washington	kramos	4/13/2020	0
2020	WOFR	F	Cha1Cal	Washington	kramos	4/13/2020	0
2020	WOFR	F	Cha1Cal	Washington	kramos	4/13/2020	0
2020	WOFR	F	Cha1Cal	Washington	kramos	4/13/2020	0
2020	WOFR	F	Cha1Cal	Washington	kramos	4/13/2020	0
2020	WOFR	F	Cha1Cal	Washington	kramos	4/13/2020	1
2020	WOFR	F	Cha1Cal	Washington	kramos	4/13/2020	1
2020	WOFR	F	Cha1Cal	Washington	kramos	4/13/2020	1
2020	WOFR	F	Cha1Cal	Washington	kramos	4/13/2020	1
2020	WOFR	F	Cha1Cal	Washington	kramos	4/13/2020	1
2020	WOFR	F	Cha1Cal	Washington	kramos	4/13/2020	1
2020	WOFR	F	Cha1Cal	Washington	kramos	4/13/2020	1
2020	WOFR	F	Cha1Cal	Washington	kramos	4/13/2020	1
2020	WOFR	F	Cha1Cal	Washington	kramos	4/13/2020	1
2020	WOFR	F	Cha1Cal	Washington	kramos	4/13/2020	1
2021	SPSA	S	Cha1Cal	Washington	kpaprocki	4/21/2021	0
2021	SPSA	S	Cha1Cal	Washington	kpaprocki	4/21/2021	0
2021	SPSA	S	Cha1Cal	Washington	kpaprocki	4/21/2021	0
2021	SPSA	S	Cha1Cal	Washington	kpaprocki	4/21/2021	0
2021	SPPE	F	Cha1Cal	Washington	kpaprocki	4/21/2021	0
2021	SPPE	F	Cha1Cal	Washington	kpaprocki	4/21/2021	0
2021	SPPE	F	Cha1Cal	Washington	kpaprocki	4/21/2021	0
2021	SPPE	F	Cha1Cal	Washington	kpaprocki	4/21/2021	0
2021	SPPE	F	Cha1Cal	Washington	kpaprocki	4/21/2021	0
2021	SPPE	F	Cha1Cal	Washington	kpaprocki	4/21/2021	0
2021	SPPE	F	Cha1Cal	Washington	kpaprocki	4/21/2021	0
2021	SPPE	F	Cha1Cal	Washington	kpaprocki	4/21/2021	0
2021	SPPE	F	Cha1Cal	Washington	kpaprocki	4/21/2021	0
2021	WOFR	F	Cha1Cal	Washington	kpaprocki	4/21/2021	0
2021	BSSA	S	Cha1Cal	Washington	kpaprocki	4/21/2021	1
2021	SPSA	S	Cha1Cal	Washington	kpaprocki	4/21/2021	1
2021	SPSA	S	Cha1Cal	Washington	kpaprocki	4/21/2021	1
2021	SPSA	S	Cha1Cal	Washington	kpaprocki	4/21/2021	1
2021	SPSA	S	Cha1Cal	Washington	kpaprocki	4/21/2021	1
2021	SPSA	S	Cha1Cal	Washington	kpaprocki	4/21/2021	1
2021	SPSA	S	Cha1Cal	Washington	kpaprocki	4/21/2021	1
2021	SPSA	S	Cha1Cal	Washington	kpaprocki	4/21/2021	1
2021	SPPE	F	Cha1Cal	Washington	kpaprocki	4/21/2021	1
2021	SPPE	F	Cha1Cal	Washington	kpaprocki	4/21/2021	1
2021	SPPE	F	Cha1Cal	Washington	kpaprocki	4/21/2021	1
2021	GRFR	F	Che1Wis	Lincoln	ebalzas	3/31/2021	0
2021	SPSA	S	Che1Wis	Lincoln	ebalzas	3/31/2021	0
2021	SPSA	S	Che1Wis	Lincoln	ebalzas	3/31/2021	0
2021	SPPE	F	Che1Wis	Lincoln	ebalzas	3/31/2021	0
2021	SPPE	F	Che1Wis	Lincoln	ebalzas	3/31/2021	0
2021	WOFR	F	Che1Wis	Lincoln	ebalzas	3/31/2021	0
2021	SPPE	F	Che1Wis	Lincoln	ebalzas	3/31/2021	1
2021	SPSA	S	Che2Wis	Lincoln	ebalzas	3/31/2021	0
2021	SPSA	S	Che2Wis	Lincoln	ebalzas	3/31/2021	0
2021	SPSA	S	Che2Wis	Lincoln	ebalzas	3/31/2021	0
2021	SPSA	S	Che2Wis	Lincoln	ebalzas	3/31/2021	0
2021	SPSA	S	Che2Wis	Lincoln	ebalzas	3/31/2021	0
2021	SPPE	F	Che2Wis	Lincoln	ebalzas	3/31/2021	0
2021	SPPE	F	Che2Wis	Lincoln	ebalzas	3/31/2021	0
2021	SPPE	F	Che2Wis	Lincoln	ebalzas	3/31/2021	0
2021	SPPE	F	Che2Wis	Lincoln	ebalzas	3/31/2021	0
2021	WOFR	F	Che2Wis	Lincoln	ebalzas	3/31/2021	0
2021	WOFR	F	Che2Wis	Lincoln	ebalzas	3/31/2021	0
2021	WOFR	F	Che2Wis	Lincoln	ebalzas	3/31/2021	0
2021	WOFR	F	Che2Wis	Lincoln	ebalzas	3/31/2021	0
2021	WOFR	F	Che2Wis	Lincoln	ebalzas	3/31/2021	0
2021	WOFR	F	Che2Wis	Lincoln	ebalzas	3/31/2021	0
2021	WOFR	F	Che2Wis	Lincoln	ebalzas	3/31/2021	0
2021	WOFR	F	Che2Wis	Lincoln	ebalzas	3/31/2021	0
2021	WOFR	F	Che2Wis	Lincoln	ebalzas	3/31/2021	0
2021	WOFR	F	Che2Wis	Lincoln	ebalzas	3/31/2021	0
2021	WOFR	F	Che2Wis	Lincoln	ebalzas	3/31/2021	0
2021	WOFR	F	Che2Wis	Lincoln	ebalzas	3/31/2021	0
2021	WOFR	F	Che2Wis	Lincoln	ebalzas	3/31/2021	0
2021	WOFR	F	Che2Wis	Lincoln	ebalzas	3/31/2021	0
2021	WOFR	F	Che2Wis	Lincoln	ebalzas	3/31/2021	0
2021	WOFR	F	Che2Wis	Lincoln	ebalzas	3/31/2021	0
2021	AMBF	F	CM1Bow	Sagadahoc	arollins	3/26/2021	0
2021	AMBF	F	CM1Bow	Sagadahoc	arollins	3/26/2021	0
2021	AMBF	F	CM1Bow	Sagadahoc	arollins	3/26/2021	0
2021	AMBF	F	CM1Bow	Sagadahoc	arollins	3/26/2021	0
2021	AMBF	F	CM1Bow	Sagadahoc	arollins	3/26/2021	0
2021	AMBF	F	CM1Bow	Sagadahoc	arollins	3/26/2021	0
2021	AMBF	F	CM1Bow	Sagadahoc	arollins	3/26/2021	0
2021	AMBF	F	CM1Bow	Sagadahoc	arollins	3/26/2021	0
2021	AMBF	F	CM1Bow	Sagadahoc	arollins	3/26/2021	0
2021	AMBF	F	CM1Bow	Sagadahoc	arollins	3/26/2021	0
2021	AMBF	F	CM1Bow	Sagadahoc	arollins	3/26/2021	0
2021	AMBF	F	CM1Bow	Sagadahoc	arollins	3/26/2021	0
2021	AMBF	F	CM1Bow	Sagadahoc	arollins	3/26/2021	0
2021	GRFR	F	CM1Bow	Sagadahoc	arollins	3/26/2021	0
2021	SPSA	S	CM1Bow	Sagadahoc	arollins	3/26/2021	0
2021	SPSA	S	CM1Bow	Sagadahoc	arollins	3/26/2021	0
2021	SPSA	S	CM1Bow	Sagadahoc	arollins	3/26/2021	0
2021	SPPE	F	CM1Bow	Sagadahoc	arollins	3/26/2021	0
2021	SPPE	F	CM1Bow	Sagadahoc	arollins	3/26/2021	0
2021	WOFR	F	CM1Bow	Sagadahoc	arollins	3/26/2021	0
2021	WOFR	F	CM1Bow	Sagadahoc	arollins	3/26/2021	0
2021	WOFR	F	CM1Bow	Sagadahoc	arollins	3/26/2021	0
2021	WOFR	F	CM1Bow	Sagadahoc	arollins	3/26/2021	0
2021	WOFR	F	CM1Bow	Sagadahoc	arollins	3/26/2021	0
2021	WOFR	F	CM1Bow	Sagadahoc	arollins	3/26/2021	0
2021	GRFR	F	CM1Bow	Sagadahoc	arollins	3/26/2021	1
2021	SPPE	F	CM1Bow	Sagadahoc	arollins	3/26/2021	1
2021	SPPE	F	CM1Bow	Sagadahoc	arollins	3/26/2021	1
2021	EANE	S	CM2Bow	Sagadahoc	arollins	3/26/2021	0
2021	SPSA	S	CM2Bow	Sagadahoc	arollins	3/26/2021	0
2021	SPSA	S	CM2Bow	Sagadahoc	arollins	3/26/2021	0
2021	SPSA	S	CM2Bow	Sagadahoc	arollins	3/26/2021	0
2021	SPPE	F	CM2Bow	Sagadahoc	arollins	3/26/2021	0
2021	SPPE	F	CM2Bow	Sagadahoc	arollins	3/26/2021	0
2021	SPPE	F	CM2Bow	Sagadahoc	arollins	3/26/2021	0
2021	SPPE	F	CM2Bow	Sagadahoc	arollins	3/26/2021	0
2021	SPPE	F	CM2Bow	Sagadahoc	arollins	3/26/2021	0
2021	SPPE	F	CM2Bow	Sagadahoc	arollins	3/26/2021	0
2021	SPPE	F	CM2Bow	Sagadahoc	arollins	3/26/2021	0
2021	SPPE	F	CM2Bow	Sagadahoc	arollins	3/26/2021	0
2021	SPPE	F	CM2Bow	Sagadahoc	arollins	3/26/2021	0
2021	SPPE	F	CM2Bow	Sagadahoc	arollins	3/26/2021	0
2021	SPPE	F	CM2Bow	Sagadahoc	arollins	3/26/2021	0
2021	SPPE	F	CM2Bow	Sagadahoc	arollins	3/26/2021	0
2021	SPPE	F	CM2Bow	Sagadahoc	arollins	3/26/2021	1
2021	SPPE	F	CM2Bow	Sagadahoc	arollins	3/26/2021	1
2019	BSSA	S	Col1Oto	Penobscot	ndunham	4/14/2019	0
2019	SPSA	S	Col1Oto	Penobscot	ndunham	4/14/2019	0
2019	SPSA	S	Col1Oto	Penobscot	ndunham	4/14/2019	0
2019	SPSA	S	Col1Oto	Penobscot	ndunham	4/25/2019	0
2019	SPSA	S	Col1Oto	Penobscot	ndunham	4/25/2019	0
2019	WOFR	F	Col1Oto	Penobscot	ndunham	4/14/2019	0
2021	SPSA	S	Col1Oto	Penobscot	bcusick	4/21/2021	0
2021	WOFR	F	Col1Oto	Penobscot	bcusick	4/21/2021	0
2021	WOFR	F	Col1Oto	Penobscot	bcusick	4/21/2021	1
2021	WOFR	F	Col1Oto	Penobscot	bcusick	4/21/2021	1
2021	SPPE	F	Col1Wel	York	khanvey	3/31/2021	0
2021	SPPE	F	Col1Wel	York	khanvey	3/31/2021	0
2021	WOFR	F	Col1Wel	York	khanvey	3/31/2021	0
2021	WOFR	F	Col1Wel	York	khanvey	3/31/2021	0
2021	WOFR	F	Col1Wel	York	khanvey	3/31/2021	1
2021	PIFR	F	Col2OTo	Penobscot	bcusick	4/21/2021	1
2021	GRTF	F	CP1Edg	Lincoln	afiedler	4/21/2021	0
2021	SPSA	S	CP1Edg	Lincoln	afiedler	4/21/2021	0
2021	SPSA	S	CP1Edg	Lincoln	afiedler	4/21/2021	0
2021	SPSA	S	CP1Edg	Lincoln	afiedler	4/21/2021	0
2021	SPSA	S	CP1Edg	Lincoln	afiedler	4/21/2021	0
2021	SPSA	S	CP1Edg	Lincoln	afiedler	4/21/2021	0
2021	SPSA	S	CP1Edg	Lincoln	afiedler	4/21/2021	0
2021	SPSA	S	CP1Edg	Lincoln	afiedler	4/21/2021	0
2021	SPSA	S	CP1Edg	Lincoln	afiedler	4/21/2021	0
2021	SPSA	S	CP1Edg	Lincoln	afiedler	4/21/2021	0
2021	SPSA	S	CP1Edg	Lincoln	afiedler	4/21/2021	0
2021	SPPE	F	CP1Edg	Lincoln	afiedler	4/21/2021	0
2021	SPPE	F	CP1Edg	Lincoln	afiedler	4/21/2021	0
2021	SPPE	F	CP1Edg	Lincoln	afiedler	4/21/2021	0
2021	SPPE	F	CP1Edg	Lincoln	afiedler	4/21/2021	0
2021	SPPE	F	CP1Edg	Lincoln	afiedler	4/21/2021	0
2021	SPPE	F	CP1Edg	Lincoln	afiedler	4/21/2021	0
2021	SPPE	F	CP1Edg	Lincoln	afiedler	4/21/2021	0
2021	SPPE	F	CP1Edg	Lincoln	afiedler	4/21/2021	0
2021	SPPE	F	CP1Edg	Lincoln	afiedler	4/21/2021	0
2021	SPPE	F	CP1Edg	Lincoln	afiedler	4/21/2021	0
2021	SPPE	F	CP1Edg	Lincoln	afiedler	4/21/2021	0
2021	SPPE	F	CP1Edg	Lincoln	afiedler	4/21/2021	0
2021	SPPE	F	CP1Edg	Lincoln	afiedler	4/21/2021	0
2021	SPPE	F	CP1Edg	Lincoln	afiedler	4/21/2021	0
2021	SPPE	F	CP1Edg	Lincoln	afiedler	4/21/2021	0
2021	SPPE	F	CP1Edg	Lincoln	afiedler	4/21/2021	0
2021	SPPE	F	CP1Edg	Lincoln	afiedler	4/21/2021	0
2021	SPPE	F	CP1Edg	Lincoln	afiedler	4/21/2021	0
2021	SPPE	F	CP1Edg	Lincoln	afiedler	4/21/2021	0
2021	SPPE	F	CP1Edg	Lincoln	afiedler	4/21/2021	0
2021	SPPE	F	CP1Edg	Lincoln	afiedler	4/21/2021	0
2021	SPPE	F	CP1Edg	Lincoln	afiedler	4/21/2021	0
2021	SPPE	F	CP1Edg	Lincoln	afiedler	4/21/2021	0
2021	SPPE	F	CP1Edg	Lincoln	afiedler	4/21/2021	0
2021	SPPE	F	CP1Edg	Lincoln	afiedler	4/21/2021	0
2021	SPPE	F	CP1Edg	Lincoln	afiedler	4/21/2021	0
2021	SPPE	F	CP1Edg	Lincoln	afiedler	4/21/2021	0
2021	SPPE	F	CP1Edg	Lincoln	afiedler	4/21/2021	0
2021	SPPE	F	CP1Edg	Lincoln	afiedler	4/21/2021	0
2021	SPPE	F	CP1Edg	Lincoln	afiedler	4/21/2021	0
2021	SPPE	F	CP1Edg	Lincoln	afiedler	4/21/2021	0
2021	SPPE	F	CP1Edg	Lincoln	afiedler	4/21/2021	0
2021	SPPE	F	CP1Edg	Lincoln	afiedler	4/21/2021	0
2021	SPPE	F	CP1Edg	Lincoln	afiedler	4/21/2021	0
2021	SPPE	F	CP1Edg	Lincoln	afiedler	4/21/2021	0
2021	SPPE	F	CP1Edg	Lincoln	afiedler	4/21/2021	0
2021	SPPE	F	CP1Edg	Lincoln	afiedler	4/21/2021	0
2021	SPPE	F	CP1Edg	Lincoln	afiedler	4/21/2021	0
2021	SPPE	F	CP1Edg	Lincoln	afiedler	4/21/2021	0
2021	SPPE	F	CP1Edg	Lincoln	afiedler	4/21/2021	0
2021	SPPE	F	CP1Edg	Lincoln	afiedler	4/21/2021	0
2021	SPPE	F	CP1Edg	Lincoln	afiedler	4/21/2021	0
2021	SPPE	F	CP1Edg	Lincoln	afiedler	4/21/2021	0
2021	SPPE	F	CP1Edg	Lincoln	afiedler	4/21/2021	0
2021	SPPE	F	CP1Edg	Lincoln	afiedler	4/21/2021	0
2021	SPPE	F	CP1Edg	Lincoln	afiedler	4/21/2021	0
2021	SPPE	F	CP1Edg	Lincoln	afiedler	4/21/2021	0
2021	SPPE	F	CP1Edg	Lincoln	afiedler	4/21/2021	0
2021	SPPE	F	CP1Edg	Lincoln	afiedler	4/21/2021	0
2021	SPPE	F	CP1Edg	Lincoln	afiedler	4/21/2021	0
2021	SPPE	F	CP1Edg	Lincoln	afiedler	4/21/2021	0
2021	SPPE	F	CP1Edg	Lincoln	afiedler	4/21/2021	0
2021	SPPE	F	CP1Edg	Lincoln	afiedler	4/21/2021	0
2021	SPPE	F	CP1Edg	Lincoln	afiedler	4/21/2021	0
2021	SPPE	F	CP1Edg	Lincoln	afiedler	4/21/2021	0
2021	SPPE	F	CP1Edg	Lincoln	afiedler	4/21/2021	0
2021	SPPE	F	CP1Edg	Lincoln	afiedler	4/21/2021	0
2021	SPPE	F	CP1Edg	Lincoln	afiedler	4/21/2021	0
2021	SPPE	F	CP1Edg	Lincoln	afiedler	4/21/2021	0
2021	SPPE	F	CP1Edg	Lincoln	afiedler	4/21/2021	0
2021	SPPE	F	CP1Edg	Lincoln	afiedler	4/21/2021	0
2021	SPPE	F	CP1Edg	Lincoln	afiedler	4/21/2021	0
2021	SPPE	F	CP1Edg	Lincoln	afiedler	4/21/2021	0
2021	SPPE	F	CP1Edg	Lincoln	afiedler	4/21/2021	0
2021	SPPE	F	CP1Edg	Lincoln	afiedler	4/21/2021	0
2021	SPPE	F	CP1Edg	Lincoln	afiedler	4/21/2021	0
2021	SPPE	F	CP1Edg	Lincoln	afiedler	4/21/2021	0
2021	SPPE	F	CP1Edg	Lincoln	afiedler	4/21/2021	0
2021	SPPE	F	CP1Edg	Lincoln	afiedler	4/21/2021	0
2021	SPPE	F	CP1Edg	Lincoln	afiedler	4/21/2021	0
2021	SPPE	F	CP1Edg	Lincoln	afiedler	4/21/2021	0
2021	SPPE	F	CP1Edg	Lincoln	afiedler	4/21/2021	0
2021	SPPE	F	CP1Edg	Lincoln	afiedler	4/21/2021	0
2021	SPPE	F	CP1Edg	Lincoln	afiedler	4/21/2021	0
2021	SPPE	F	CP1Edg	Lincoln	afiedler	4/21/2021	0
2021	SPPE	F	CP1Edg	Lincoln	afiedler	4/21/2021	0
2021	SPPE	F	CP1Edg	Lincoln	afiedler	4/21/2021	0
2021	SPPE	F	CP1Edg	Lincoln	afiedler	4/21/2021	0
2021	SPPE	F	CP1Edg	Lincoln	afiedler	4/21/2021	0
2021	SPPE	F	CP1Edg	Lincoln	afiedler	4/21/2021	0
2021	WOFR	F	CP1Edg	Lincoln	afiedler	4/21/2021	0
2021	WOFR	F	CP1Edg	Lincoln	afiedler	4/21/2021	0
2021	WOFR	F	CP1Edg	Lincoln	afiedler	4/21/2021	0
2021	WOFR	F	CP1Edg	Lincoln	afiedler	4/21/2021	0
2021	WOFR	F	CP1Edg	Lincoln	afiedler	4/21/2021	0
2021	SPPE	F	CP1Edg	Lincoln	afiedler	4/21/2021	1
2021	SPPE	F	CP1Edg	Lincoln	afiedler	4/21/2021	1
2021	SPPE	F	CP1Edg	Lincoln	afiedler	4/21/2021	1
2021	SPPE	F	CP1Edg	Lincoln	afiedler	4/21/2021	1
2021	SPPE	F	CP1Edg	Lincoln	afiedler	4/21/2021	1
2021	SPPE	F	CP1Edg	Lincoln	afiedler	4/21/2021	1
2021	SPPE	F	CP1Edg	Lincoln	afiedler	4/21/2021	1
2021	SPPE	F	CP1Edg	Lincoln	afiedler	4/21/2021	1
2021	SPPE	F	CP1Edg	Lincoln	afiedler	4/21/2021	1
2021	SPPE	F	CP1Edg	Lincoln	afiedler	4/21/2021	1
2021	SPPE	F	CP1Edg	Lincoln	afiedler	4/21/2021	1
2021	SPPE	F	CP1Edg	Lincoln	afiedler	4/21/2021	1
2021	SPPE	F	CP1Edg	Lincoln	afiedler	4/21/2021	1
2021	SPPE	F	CP1Edg	Lincoln	afiedler	4/21/2021	1
2021	WOFR	F	CP1Edg	Lincoln	afiedler	4/21/2021	1
2021	WOFR	F	CP1Edg	Lincoln	afiedler	4/21/2021	1
2021	SPPE	F	Den1Kit	York	kmoore	3/26/2021	0
2021	SPPE	F	Den1Kit	York	kmoore	3/26/2021	0
2020	WOFR	F	DH1Gra	Cumberland	nrux	4/2/2020	1
2021	SPPE	F	DH1Gra	Cumberland	krux	3/26/2021	1
2021	AMTO	F	Dod1Edg	Lincoln	ebollman	4/21/2021	0
2021	GRTF	F	Dod1Edg	Lincoln	ebollman	4/21/2021	0
2021	PIFR	F	Dod1Edg	Lincoln	ebollman	4/21/2021	0
2021	SPPE	F	Dod1Edg	Lincoln	ebollman	4/21/2021	0
2021	WOFR	F	Dod1Edg	Lincoln	ebollman	4/21/2021	0
2021	WOFR	F	Dod1Edg	Lincoln	ebollman	3/26/2021	0
2021	SPPE	F	Dod1Edg	Lincoln	ebollman	4/21/2021	1
2021	WOFR	F	Dod1Edg	Lincoln	ebollman	4/21/2021	1
2021	AMTO	F	Dou1NYa	Cumberland	kboardman	4/21/2021	0
2021	ERBS	S	Dou1NYa	Cumberland	kboardman	4/1/2021	0
2021	SPSA	S	Dou1NYa	Cumberland	kboardman	4/1/2021	0
2021	SPSA	S	Dou1NYa	Cumberland	kboardman	4/1/2021	0
2021	SPSA	S	Dou1NYa	Cumberland	kboardman	4/1/2021	0
2021	SPSA	S	Dou1NYa	Cumberland	kboardman	4/1/2021	0
2021	SPSA	S	Dou1NYa	Cumberland	kboardman	4/1/2021	0
2021	SPSA	S	Dou1NYa	Cumberland	kboardman	4/1/2021	0
2021	SPSA	S	Dou1NYa	Cumberland	kboardman	4/1/2021	0
2021	SPSA	S	Dou1NYa	Cumberland	kboardman	4/1/2021	0
2021	SPSA	S	Dou1NYa	Cumberland	kboardman	4/1/2021	0
2021	SPSA	S	Dou1NYa	Cumberland	kboardman	4/21/2021	0
2021	SPSA	S	Dou1NYa	Cumberland	kboardman	4/21/2021	0
2021	SPPE	F	Dou1NYa	Cumberland	kbeattie	3/28/2021	0
2021	SPPE	F	Dou1NYa	Cumberland	kboardman	4/1/2021	0
2021	SPPE	F	Dou1NYa	Cumberland	kboardman	4/1/2021	0
2021	SPPE	F	Dou1NYa	Cumberland	kboardman	4/1/2021	0
2021	SPPE	F	Dou1NYa	Cumberland	kboardman	4/1/2021	0
2021	SPPE	F	Dou1NYa	Cumberland	kboardman	4/1/2021	0
2021	SPPE	F	Dou1NYa	Cumberland	kboardman	4/1/2021	0
2021	SPPE	F	Dou1NYa	Cumberland	kboardman	4/1/2021	0
2021	SPPE	F	Dou1NYa	Cumberland	kboardman	4/21/2021	0
2021	SPPE	F	Dou1NYa	Cumberland	kboardman	4/21/2021	0
2021	SPPE	F	Dou1NYa	Cumberland	kboardman	4/21/2021	0
2021	SPPE	F	Dou1NYa	Cumberland	kboardman	4/21/2021	0
2021	SPPE	F	Dou1NYa	Cumberland	kboardman	4/21/2021	0
2021	SPPE	F	Dou1NYa	Cumberland	kboardman	4/21/2021	0
2021	SPPE	F	Dou1NYa	Cumberland	kboardman	4/21/2021	0
2021	WOFR	F	Dou1NYa	Cumberland	kbeattie	3/28/2021	0
2021	WOFR	F	Dou1NYa	Cumberland	kbeattie	3/28/2021	0
2021	WOFR	F	Dou1NYa	Cumberland	kbeattie	3/28/2021	0
2021	WOFR	F	Dou1NYa	Cumberland	kbeattie	3/28/2021	0
2021	WOFR	F	Dou1NYa	Cumberland	kbeattie	3/28/2021	0
2021	WOFR	F	Dou1NYa	Cumberland	kbeattie	3/28/2021	0
2021	WOFR	F	Dou1NYa	Cumberland	kbeattie	3/28/2021	0
2021	WOFR	F	Dou1NYa	Cumberland	kboardman	4/1/2021	0
2021	WOFR	F	Dou1NYa	Cumberland	kboardman	4/1/2021	0
2021	WOFR	F	Dou1NYa	Cumberland	kboardman	4/1/2021	0
2021	WOFR	F	Dou1NYa	Cumberland	kboardman	4/1/2021	0
2021	WOFR	F	Dou1NYa	Cumberland	kboardman	4/1/2021	0
2021	WOFR	F	Dou1NYa	Cumberland	kboardman	4/21/2021	0
2021	WOFR	F	Dou1NYa	Cumberland	kboardman	4/21/2021	0
2021	SPSA	S	Dou1NYa	Cumberland	kboardman	4/21/2021	1
2021	SPSA	S	Dou1NYa	Cumberland	kboardman	4/21/2021	1
2021	SPPE	F	Dou1NYa	Cumberland	kbeattie	3/28/2021	1
2021	SPPE	F	Dou1NYa	Cumberland	kboardman	4/1/2021	1
2021	SPPE	F	Dou1NYa	Cumberland	kboardman	4/1/2021	1
2021	SPPE	F	Dou1NYa	Cumberland	kboardman	4/1/2021	1
2021	SPPE	F	Dou1NYa	Cumberland	kboardman	4/1/2021	1
2021	SPPE	F	Dou1NYa	Cumberland	kboardman	4/1/2021	1
2021	SPPE	F	Dou1NYa	Cumberland	kboardman	4/1/2021	1
2021	SPPE	F	Dou1NYa	Cumberland	kboardman	4/1/2021	1
2021	SPPE	F	Dou1NYa	Cumberland	kboardman	4/21/2021	1
2021	SPPE	F	Dou1NYa	Cumberland	kboardman	4/21/2021	1
2021	SPPE	F	Dou1NYa	Cumberland	kboardman	4/21/2021	1
2021	WOFR	F	Dou1NYa	Cumberland	kboardman	4/1/2021	1
2021	AMTO	F	DP1Way	Kennebec	bcapers	4/21/2021	0
2021	AMTO	F	Dub1OHe	Knox	kstaples	4/21/2021	0
2021	AMTO	F	Dub1OHe	Knox	kstaples	4/21/2021	0
2021	AMTO	F	Dub1OHe	Knox	kstaples	4/21/2021	0
2021	AMTO	F	Dub1OHe	Knox	kstaples	4/21/2021	0
2021	SPSA	S	Dub1OHe	Knox	kstaples	4/21/2021	0
2021	SPPE	F	Dub1OHe	Knox	kstaples	4/21/2021	0
2021	SPPE	F	Dub1OHe	Knox	kstaples	4/21/2021	0
2021	SPPE	F	Dub1OHe	Knox	kstaples	4/21/2021	0
2021	SPPE	F	Dub1OHe	Knox	kstaples	4/21/2021	0
2021	SPPE	F	Dub1OHe	Knox	kstaples	4/21/2021	0
2021	SPPE	F	Dub1OHe	Knox	kstaples	4/21/2021	0
2021	SPPE	F	Dub1OHe	Knox	kstaples	4/21/2021	0
2021	SPPE	F	Dub1OHe	Knox	kstaples	4/21/2021	0
2021	SPPE	F	Dub1OHe	Knox	kstaples	4/21/2021	0
2021	SPPE	F	Dub1OHe	Knox	kstaples	4/21/2021	0
2021	SPPE	F	Dub1OHe	Knox	kstaples	4/21/2021	0
2021	SPPE	F	Dub1OHe	Knox	kstaples	4/21/2021	0
2021	SPPE	F	Dub1OHe	Knox	kstaples	4/21/2021	0
2021	SPPE	F	Dub1OHe	Knox	kstaples	4/21/2021	0
2021	SPPE	F	Dub1OHe	Knox	kstaples	4/21/2021	0
2021	SPPE	F	Dub1OHe	Knox	kstaples	4/21/2021	0
2021	WOFR	F	Dub1OHe	Knox	kstaples	4/21/2021	0
2021	WOFR	F	Dub1OHe	Knox	kstaples	4/21/2021	0
2021	WOFR	F	Dub1OHe	Knox	kstaples	4/21/2021	0
2021	WOFR	F	Dub1OHe	Knox	kstaples	4/21/2021	0
2021	WOFR	F	Dub1OHe	Knox	kstaples	4/21/2021	0
2021	WOFR	F	Dub1OHe	Knox	kstaples	4/21/2021	0
2021	WOFR	F	Dub1OHe	Knox	kstaples	4/21/2021	0
2021	WOFR	F	Dub1OHe	Knox	kstaples	4/21/2021	0
2021	WOFR	F	Dub1OHe	Knox	kstaples	4/21/2021	0
2021	WOFR	F	Dub1OHe	Knox	kstaples	4/21/2021	0
2021	WOFR	F	Dub1OHe	Knox	kstaples	4/21/2021	0
2021	WOFR	F	Dub1OHe	Knox	kstaples	4/21/2021	0
2021	WOFR	F	Dub1OHe	Knox	kstaples	4/21/2021	0
2021	WOFR	F	Dub1OHe	Knox	kstaples	4/21/2021	0
2021	WOFR	F	Dub1OHe	Knox	kstaples	4/21/2021	0
2021	AMTO	F	Dub1OHe	Knox	kstaples	4/21/2021	1
2021	SPPE	F	Dub1OHe	Knox	kstaples	4/21/2021	1
2021	SPPE	F	Dub1OHe	Knox	kstaples	4/21/2021	1
2021	SPPE	F	Dub1OHe	Knox	kstaples	4/21/2021	1
2021	SPPE	F	Dub1OHe	Knox	kstaples	4/21/2021	1
2021	SPPE	F	Dub1OHe	Knox	kstaples	4/21/2021	1
2021	WOFR	F	Dub1OHe	Knox	kstaples	4/21/2021	1
2021	WOFR	F	Dub1OHe	Knox	kstaples	4/21/2021	1
2021	WOFR	F	Dub1OHe	Knox	kstaples	4/21/2021	1
2021	WOFR	F	Dub1OHe	Knox	kstaples	4/21/2021	1
2021	WOFR	F	Dub1OHe	Knox	kstaples	4/21/2021	1
2021	WOFR	F	Dub1OHe	Knox	kstaples	4/21/2021	1
2021	WOFR	F	Dub1OHe	Knox	kstaples	4/21/2021	1
2021	PIFR	F	Dur1Bru	Cumberland	dguzmanbass	4/28/2021	0
2021	SPSA	S	Dur1Bru	Cumberland	dguzmanbass	4/28/2021	0
2021	SPPE	F	Dur1Bru	Cumberland	dguzmanbass	4/21/2021	0
2021	SPPE	F	Dur1Bru	Cumberland	dguzmanbass	4/28/2021	0
2021	SPPE	F	Dur1Bru	Cumberland	dguzmanbass	4/28/2021	0
2021	SPPE	F	Dur1Bru	Cumberland	jdriscoll	3/26/2021	0
2021	WOFR	F	Dur1Bru	Cumberland	jdriscoll	3/26/2021	0
2021	WOFR	F	Dur1Bru	Cumberland	jdriscoll	3/26/2021	0
2021	WOFR	F	Dur1Bru	Cumberland	jdriscoll	3/26/2021	0
2021	WOFR	F	Dur1Bru	Cumberland	jdriscoll	3/26/2021	0
2021	WOFR	F	Dur1Bru	Cumberland	jdriscoll	3/26/2021	0
2021	WOFR	F	Dur1Bru	Cumberland	jdriscoll	3/26/2021	0
2021	WOFR	F	Dur1Bru	Cumberland	jdriscoll	3/26/2021	0
2021	WOFR	F	Dur1Bru	Cumberland	jdriscoll	3/26/2021	0
2021	WOFR	F	Dur1Bru	Cumberland	jdriscoll	3/26/2021	0
2021	WOFR	F	Dur1Bru	Cumberland	jdriscoll	3/26/2021	0
2021	AMTO	F	Dur1Bru	Cumberland	dguzmanbass	4/28/2021	1
2021	GRFR	F	Dur1Bru	Cumberland	dguzmanbass	4/21/2021	1
2021	SPSA	S	Dur1Bru	Cumberland	dguzmanbass	4/28/2021	1
2021	SPPE	F	Dur1Bru	Cumberland	dguzmanbass	4/21/2021	1
2021	SPPE	F	Dur1Bru	Cumberland	dguzmanbass	4/21/2021	1
2021	SPPE	F	Dur1Bru	Cumberland	dguzmanbass	4/21/2021	1
2021	SPPE	F	Dur1Bru	Cumberland	dguzmanbass	4/21/2021	1
2021	SPPE	F	Dur1Bru	Cumberland	dguzmanbass	4/21/2021	1
2021	SPPE	F	Dur1Bru	Cumberland	dguzmanbass	4/21/2021	1
2021	SPPE	F	Dur1Bru	Cumberland	dguzmanbass	4/21/2021	1
2021	SPPE	F	Dur1Bru	Cumberland	dguzmanbass	4/28/2021	1
2021	SPPE	F	Dur1Bru	Cumberland	dguzmanbass	4/28/2021	1
2021	SPPE	F	Dur1Bru	Cumberland	jdriscoll	3/26/2021	1
2021	SPPE	F	Dur1Bru	Cumberland	jdriscoll	3/26/2021	1
2021	SPPE	F	Dur1Bru	Cumberland	jdriscoll	3/26/2021	1
2021	WOFR	F	Dur1Bru	Cumberland	dguzmanbass	4/21/2021	1
2021	WOFR	F	Dur1Bru	Cumberland	dguzmanbass	4/21/2021	1
2021	WOFR	F	Dur1Bru	Cumberland	dguzmanbass	4/21/2021	1
2021	WOFR	F	Dur1Bru	Cumberland	dguzmanbass	4/21/2021	1
2021	WOFR	F	Dur1Bru	Cumberland	dguzmanbass	4/21/2021	1
2021	WOFR	F	Dur1Bru	Cumberland	dguzmanbass	4/21/2021	1
2021	WOFR	F	Dur1Bru	Cumberland	dguzmanbass	4/21/2021	1
2021	WOFR	F	Dur1Bru	Cumberland	dguzmanbass	4/21/2021	1
2021	WOFR	F	Dur1Bru	Cumberland	dguzmanbass	4/21/2021	1
2021	WOFR	F	Dur1Bru	Cumberland	jdriscoll	3/26/2021	1
2021	WOFR	F	Dur1Bru	Cumberland	jdriscoll	3/26/2021	1
2021	WOFR	F	Dur1Bru	Cumberland	jdriscoll	3/26/2021	1
2021	WOFR	F	Dur1Bru	Cumberland	jdriscoll	3/26/2021	1
2021	WOFR	F	Dur1Bru	Cumberland	jdriscoll	3/26/2021	1
2021	AMBF	F	Dur1NGl	Cumberland	ksarchi	4/21/2021	0
2021	AMTO	F	Dur1NGl	Cumberland	ksarchi	4/21/2021	0
2021	SPPE	F	Dur1NGl	Cumberland	ksarchi	4/21/2021	0
2019	WOFR	F	Dur2Bru	Cumberland	dcieri	4/22/2019	0
2019	WOFR	F	Dur2Bru	Cumberland	dcieri	4/22/2019	1
2019	WOFR	F	Dur2Bru	Cumberland	dcieri	4/22/2019	1
2020	AMBF	F	Dur3Bru	Cumberland	rjoyce	4/13/2020	0
2020	EANE	S	Dur3Bru	Cumberland	rjoyce	4/13/2020	1
2020	GRFR	F	Dur3Bru	Cumberland	rjoyce	4/13/2020	0
2020	GRFR	F	Dur3Bru	Cumberland	rjoyce	4/13/2020	1
2020	GRFR	F	Dur3Bru	Cumberland	rjoyce	4/13/2020	1
2020	GRFR	F	Dur3Bru	Cumberland	rjoyce	4/13/2020	1
2020	SPPE	F	Dur3Bru	Cumberland	rjoyce	4/2/2020	0
2020	SPPE	F	Dur3Bru	Cumberland	rjoyce	4/2/2020	0
2020	SPPE	F	Dur3Bru	Cumberland	rjoyce	4/2/2020	0
2020	SPPE	F	Dur3Bru	Cumberland	rjoyce	4/2/2020	0
2020	SPPE	F	Dur3Bru	Cumberland	rjoyce	4/2/2020	0
2020	SPPE	F	Dur3Bru	Cumberland	rjoyce	4/2/2020	0
2020	SPPE	F	Dur3Bru	Cumberland	rjoyce	4/2/2020	0
2020	SPPE	F	Dur3Bru	Cumberland	rjoyce	4/2/2020	0
2020	SPPE	F	Dur3Bru	Cumberland	rjoyce	4/2/2020	0
2020	SPPE	F	Dur3Bru	Cumberland	rjoyce	4/2/2020	0
2020	SPPE	F	Dur3Bru	Cumberland	rjoyce	4/2/2020	1
2020	SPPE	F	Dur3Bru	Cumberland	rjoyce	4/2/2020	1
2020	SPPE	F	Dur3Bru	Cumberland	rjoyce	4/2/2020	1
2020	SPPE	F	Dur3Bru	Cumberland	rjoyce	4/13/2020	0
2020	SPPE	F	Dur3Bru	Cumberland	rjoyce	4/13/2020	0
2020	SPPE	F	Dur3Bru	Cumberland	rjoyce	4/13/2020	0
2020	SPPE	F	Dur3Bru	Cumberland	rjoyce	4/13/2020	0
2020	SPPE	F	Dur3Bru	Cumberland	rjoyce	4/13/2020	0
2020	SPPE	F	Dur3Bru	Cumberland	rjoyce	4/13/2020	0
2020	SPPE	F	Dur3Bru	Cumberland	rjoyce	4/13/2020	0
2020	SPPE	F	Dur3Bru	Cumberland	rjoyce	4/13/2020	0
2020	SPPE	F	Dur3Bru	Cumberland	rjoyce	4/13/2020	0
2020	SPPE	F	Dur3Bru	Cumberland	rjoyce	4/13/2020	0
2020	SPPE	F	Dur3Bru	Cumberland	rjoyce	4/13/2020	0
2020	SPPE	F	Dur3Bru	Cumberland	rjoyce	4/13/2020	0
2020	SPPE	F	Dur3Bru	Cumberland	rjoyce	4/13/2020	0
2020	SPPE	F	Dur3Bru	Cumberland	rjoyce	4/13/2020	0
2020	SPPE	F	Dur3Bru	Cumberland	rjoyce	4/13/2020	0
2020	SPPE	F	Dur3Bru	Cumberland	rjoyce	4/13/2020	0
2020	SPPE	F	Dur3Bru	Cumberland	rjoyce	4/13/2020	0
2020	SPPE	F	Dur3Bru	Cumberland	rjoyce	4/13/2020	0
2020	SPPE	F	Dur3Bru	Cumberland	rjoyce	4/13/2020	0
2020	SPPE	F	Dur3Bru	Cumberland	rjoyce	4/13/2020	1
2020	SPPE	F	Dur3Bru	Cumberland	rjoyce	4/13/2020	1
2020	SPPE	F	Dur3Bru	Cumberland	rjoyce	4/13/2020	1
2020	SPPE	F	Dur3Bru	Cumberland	rjoyce	4/13/2020	1
2020	SPSA	S	Dur3Bru	Cumberland	rjoyce	4/2/2020	0
2020	SPSA	S	Dur3Bru	Cumberland	rjoyce	4/2/2020	0
2020	SPSA	S	Dur3Bru	Cumberland	rjoyce	4/13/2020	0
2020	SPSA	S	Dur3Bru	Cumberland	rjoyce	4/13/2020	0
2020	SPSA	S	Dur3Bru	Cumberland	rjoyce	4/13/2020	0
2020	SPSA	S	Dur3Bru	Cumberland	rjoyce	4/13/2020	1
2020	WOFR	F	Dur3Bru	Cumberland	rjoyce	4/2/2020	0
2020	WOFR	F	Dur3Bru	Cumberland	rjoyce	4/2/2020	0
2020	WOFR	F	Dur3Bru	Cumberland	rjoyce	4/2/2020	0
2020	WOFR	F	Dur3Bru	Cumberland	rjoyce	4/2/2020	0
2020	WOFR	F	Dur3Bru	Cumberland	rjoyce	4/2/2020	0
2020	WOFR	F	Dur3Bru	Cumberland	rjoyce	4/2/2020	0
2020	WOFR	F	Dur3Bru	Cumberland	rjoyce	4/2/2020	1
2020	WOFR	F	Dur3Bru	Cumberland	rjoyce	4/2/2020	1
2020	WOFR	F	Dur3Bru	Cumberland	rjoyce	4/2/2020	1
2020	WOFR	F	Dur3Bru	Cumberland	rjoyce	4/2/2020	1
2020	WOFR	F	Dur3Bru	Cumberland	rjoyce	4/2/2020	1
2020	WOFR	F	Dur3Bru	Cumberland	rjoyce	4/13/2020	0
2020	WOFR	F	Dur3Bru	Cumberland	rjoyce	4/13/2020	1
2020	WOFR	F	Dur3Bru	Cumberland	rjoyce	4/13/2020	1
2020	WOFR	F	Dur3Bru	Cumberland	rjoyce	4/13/2020	1
2020	WOFR	F	Dur3Bru	Cumberland	rjoyce	4/13/2020	1
2020	WOFR	F	Dur3Bru	Cumberland	rjoyce	4/13/2020	1
2020	WOFR	F	Dur3Bru	Cumberland	rjoyce	4/13/2020	1
2020	WOFR	F	Dur3Bru	Cumberland	rjoyce	4/13/2020	1
2020	WOFR	F	Dur3Bru	Cumberland	rjoyce	4/13/2020	1
2021	AMBF	F	Dur3Bru	Cumberland	dguzmanbass	4/28/2021	0
2021	AMBF	F	Dur3Bru	Cumberland	dguzmanbass	4/28/2021	0
2021	ERBS	S	Dur3Bru	Cumberland	dguzmanbass	4/28/2021	0
2021	GRTF	F	Dur3Bru	Cumberland	dguzmanbass	4/28/2021	0
2021	GRFR	F	Dur3Bru	Cumberland	dguzmanbass	4/28/2021	0
2021	GRFR	F	Dur3Bru	Cumberland	dguzmanbass	4/28/2021	0
2021	GRFR	F	Dur3Bru	Cumberland	dguzmanbass	4/28/2021	0
2021	SPSA	S	Dur3Bru	Cumberland	dguzmanbass	4/28/2021	0
2021	SPSA	S	Dur3Bru	Cumberland	dguzmanbass	4/28/2021	0
2021	SPPE	F	Dur3Bru	Cumberland	dguzmanbass	4/21/2021	0
2021	SPPE	F	Dur3Bru	Cumberland	dguzmanbass	4/21/2021	0
2021	SPPE	F	Dur3Bru	Cumberland	dguzmanbass	4/21/2021	0
2021	SPPE	F	Dur3Bru	Cumberland	dguzmanbass	4/28/2021	0
2021	SPPE	F	Dur3Bru	Cumberland	dguzmanbass	4/28/2021	0
2021	SPPE	F	Dur3Bru	Cumberland	dguzmanbass	4/28/2021	0
2021	ERBS	S	Dur3Bru	Cumberland	dguzmanbass	4/28/2021	1
2021	GRTF	F	Dur3Bru	Cumberland	dguzmanbass	4/28/2021	1
2021	GRFR	F	Dur3Bru	Cumberland	dguzmanbass	4/21/2021	1
2021	GRFR	F	Dur3Bru	Cumberland	dguzmanbass	4/28/2021	1
2021	SPSA	S	Dur3Bru	Cumberland	dguzmanbass	4/21/2021	1
2021	SPSA	S	Dur3Bru	Cumberland	dguzmanbass	4/21/2021	1
2021	SPPE	F	Dur3Bru	Cumberland	dguzmanbass	4/21/2021	1
2021	SPPE	F	Dur3Bru	Cumberland	dguzmanbass	4/21/2021	1
2021	SPPE	F	Dur3Bru	Cumberland	dguzmanbass	4/21/2021	1
2021	SPPE	F	Dur3Bru	Cumberland	dguzmanbass	4/21/2021	1
2021	SPPE	F	Dur3Bru	Cumberland	dguzmanbass	4/28/2021	1
2021	SPPE	F	Dur3Bru	Cumberland	dguzmanbass	4/28/2021	1
2021	SPPE	F	Dur3Bru	Cumberland	dguzmanbass	4/28/2021	1
2021	SPPE	F	Dur3Bru	Cumberland	dguzmanbass	4/28/2021	1
2021	SPPE	F	Dur3Bru	Cumberland	dguzmanbass	4/28/2021	1
2021	SPPE	F	Dur3Bru	Cumberland	dguzmanbass	4/28/2021	1
2021	SPPE	F	Dur3Bru	Cumberland	dguzmanbass	4/28/2021	1
2021	WOFR	F	Dur3Bru	Cumberland	dguzmanbass	4/28/2021	1
2021	WOFR	F	Dur3Bru	Cumberland	dguzmanbass	4/28/2021	1
2021	WOFR	F	Dur3Bru	Cumberland	dguzmanbass	4/21/2021	1
2021	WOFR	F	Dur3Bru	Cumberland	dguzmanbass	4/21/2021	1
2021	WOFR	F	Dur3Bru	Cumberland	dguzmanbass	4/21/2021	1
2021	WOFR	F	Dur3Bru	Cumberland	dguzmanbass	4/21/2021	1
2021	WOFR	F	Dur3Bru	Cumberland	dguzmanbass	4/21/2021	1
2021	WOFR	F	Dur3Bru	Cumberland	dguzmanbass	4/28/2021	1
2021	WOFR	F	Dur3Bru	Cumberland	dguzmanbass	4/28/2021	1
2021	WOFR	F	Dur3Bru	Cumberland	dguzmanbass	4/28/2021	1
2019	WOFR	F	Dur4Bru	Cumberland	dcieri	4/23/2019	1
2021	NTLS	S	Egy1Aln	Lincoln	asimpson	3/26/2021	0
2021	SPPE	F	Egy1Aln	Lincoln	asimpson	4/1/2021	0
2021	SPPE	F	Egy1Aln	Lincoln	asimpson	4/1/2021	0
2021	SPPE	F	Egy1Aln	Lincoln	asimpson	4/1/2021	0
2021	SPPE	F	Egy1Aln	Lincoln	asimpson	4/1/2021	0
2021	SPPE	F	Egy1Aln	Lincoln	asimpson	4/1/2021	0
2021	SPPE	F	Egy1Aln	Lincoln	asimpson	4/1/2021	0
2021	SPPE	F	Egy1Aln	Lincoln	asimpson	4/1/2021	0
2021	SPPE	F	Egy1Aln	Lincoln	asimpson	4/1/2021	0
2021	SPPE	F	Egy1Aln	Lincoln	asimpson	4/1/2021	0
2021	SPPE	F	Egy1Aln	Lincoln	asimpson	4/1/2021	0
2021	SPPE	F	Egy1Aln	Lincoln	asimpson	4/1/2021	0
2021	SPPE	F	Egy1Aln	Lincoln	asimpson	4/1/2021	0
[truncated: 5,741 more rows]
