# Supplementary material for: Influence of the COVID‐19 pandemic on amphibian road mortality
Source: Conserv Sci Pract. 2021 Sep 29;3(11):e535. doi: 10.1111/csp2.535 (PMC8646393; doi:10.1111/csp2.535)
Supplement: Supplementary file 3 — Appendix S3: Supporting information [file CSP2-3-e535-s005.csv]

Year	Month	Deer	Bear	Moose	Turkey	Other	Total
2015	Mar	285	6	0	3	17	311
2015	Apr	458	1	10	14	7	490
2016	Mar	248	6	5	7	10	276
2016	Apr	229	3	7	11	8	258
2017	Mar	369	4	2	1	13	389
2017	Apr	419	9	10	31	11	480
2018	Mar	360	3	0	5	8	376
2018	Apr	494	5	10	18	13	540
2019	Mar	467	10	0	4	12	493
2019	Apr	441	9	10	26	14	500
2020	Mar	391	9	4	5	12	421
2020	Apr	235	6	5	11	6	263
2021	Mar	427	0	4	5	9	445
2021	Apr	286	0	10	17	9	322
