# Supplementary material for: Influence of the COVID‐19 pandemic on amphibian road mortality
Source: Conserv Sci Pract. 2021 Sep 29;3(11):e535. doi: 10.1111/csp2.535 (PMC8646393; doi:10.1111/csp2.535)
Supplement: Supplementary file 4 — Appendix S4: Supporting information [file CSP2-3-e535-s004.csv]

Site ID	Mar_18	Mar_19	Mar_20	Mar_21	Apr_18	Apr_19	Apr_20	Apr_21
Naples SR11/R302	5070	5166	4534	5649	5387	5438	4156	5186
York Rt 1 Pine Hill Rd	6198	6312	5549	6912	7899	7805	3957	8400
Manchester Rt 202 Welchs Pt Rd	13088	12620	11447	13002	13606	13832	9082	13532
Ashland SR11 Garfield Rd	1603	1618	1456	1626	1606	1627	1319	1633
Springfield Main St	1126	1136	1045	1216	1189	1160	910	1270
Princeton Rt 309	1880	1890	1763	1925	1962	1974	1526	2024
East Machias SR191 Palmer Landing	888	863	814	936	1094	948	772	1134
Holden Rt1A	9616	10088	8394	10256	10889	10921	6576	11280
Moscow Rt201	1569	1588	1546	1723	1513	1504	1353	1670
China SR3 Alder Park Rd	4688	4845	4106	4530	5230	5275	3265	5062
Rockport US1	11132	11265	9142	11098	11838	11909	6938	11312
Topsham Meadow Rd	4633	4738	3857	4720	4720	4812	3221	4792
Wilton US2 Gordon Rd	2593	2540	2344	2615	2723	2665	2052	2693
