# Supplementary material for: Influence of the COVID‐19 pandemic on amphibian road mortality
Source: Conserv Sci Pract. 2021 Sep 29;3(11):e535. doi: 10.1111/csp2.535 (PMC8646393; doi:10.1111/csp2.535)
Supplement: Supplementary file 5 — Appendix S5: Supporting information [file CSP2-3-e535-s002.csv]

County	Date	Temp_Min	Temp_Max	Daily_Precip	Alt
Androscoggin	4/4/2018	27.3	47.3	0.18	no
Androscoggin	4/12/2018	24.7	46.7	0	no
Androscoggin	4/13/2018	26.7	53	0.19	no
Androscoggin	4/17/2018	27.7	41.3	1.87	no
Androscoggin	4/18/2018	29	43.7	0.11	no
Androscoggin	4/14/2019	34.7	68.7	0	no
Androscoggin	4/15/2019	35.3	60.7	0.37	no
Androscoggin	4/20/2019	43.3	70	0.14	no
Androscoggin	4/22/2019	47.7	62.3	0.03	no
Androscoggin	4/23/2019	33.7	63.3	0.45	no
Androscoggin	4/25/2019	32.3	49	0.02	no
Androscoggin	4/26/2019	32.3	57.3	0	no
Androscoggin	3/20/2020	32	38.3	0.17	no
Androscoggin	3/29/2020	26.3	53	0	no
Androscoggin	3/30/2020	31.3	43	0.75	no
Androscoggin	4/2/2020	30.3	42.7	0.02	no
Androscoggin	4/3/2020	36.3	42.7	1.56	no
Androscoggin	4/13/2020	26.7	54	0.06	no
Androscoggin	4/14/2020	36	54	1.22	no
Androscoggin	4/21/2020	23	50.3	0	no
Androscoggin	4/26/2020	30	61.7	0	no
Androscoggin	3/21/2021	21	54.3	0	no
Androscoggin	3/26/2021	40.7	55	0.08	no
Androscoggin	3/28/2021	34.7	49.7	0	no
Androscoggin	3/29/2021	31	40	0.73	no
Androscoggin	3/30/2021	23.7	42.3	0	no
Androscoggin	3/31/2021	24.7	48.7	0	no
Androscoggin	4/1/2021	35	59	0.62	no
Androscoggin	4/2/2021	22.3	46	0.36	no
Androscoggin	4/4/2021	18.3	46.3	0	no
Androscoggin	4/5/2021	23.3	57	0.02	no
Androscoggin	4/6/2021	35.7	45.7	0	no
Androscoggin	4/7/2021	33.3	56	0	no
Androscoggin	4/8/2021	36.3	62	0	no
Androscoggin	4/10/2021	36	68.3	0	no
Androscoggin	4/11/2021	37	77.7	0	no
Androscoggin	4/16/2021	32	57.3	0.02	no
Androscoggin	4/17/2021	32.3	37.3	1.03	no
Androscoggin	4/18/2021	32.7	44.7	0.04	no
Androscoggin	4/19/2021	30.3	51.7	0	no
Androscoggin	4/20/2021	32	64.7	0.01	no
Androscoggin	4/21/2021	34.3	64	0.06	no
Androscoggin	4/22/2021	29	59	0.62	no
Androscoggin	4/25/2021	38	70	0	no
Androscoggin	4/27/2021	35.7	45.3	0	no
Androscoggin	4/28/2021	37	65	0	no
Androscoggin	4/29/2021	42	70.5	0.19	no
Androscoggin	4/30/2021	46.3	53.7	1.01	no
Aroostook	4/4/2018	24.9	38.8	0.8	no
Aroostook	4/12/2018	23.3	46	0.02	no
Aroostook	4/13/2018	30.6	46.8	0.19	no
Aroostook	4/17/2018	29.4	40	0.46	no
Aroostook	4/18/2018	31.6	43.3	0.15	no
Aroostook	4/14/2019	32.3	56.8	0.02	no
Aroostook	4/15/2019	34.3	45.8	0.53	no
Aroostook	4/20/2019	37.4	47.9	0.97	no
Aroostook	4/22/2019	39.3	59.9	0.01	no
Aroostook	4/23/2019	33.9	51	0.09	no
Aroostook	4/25/2019	31.9	42.1	0.08	no
Aroostook	4/26/2019	33.9	49.8	0.03	no
Aroostook	3/20/2020	25.9	44.8	0.14	no
Aroostook	3/29/2020	19.1	47.4	0.06	no
Aroostook	3/30/2020	24	42.5	0.2	no
Aroostook	4/2/2020	33.3	41.4	0.43	no
Aroostook	4/3/2020	34.8	44.4	0.18	no
Aroostook	4/13/2020	33.3	49.6	0.47	no
Aroostook	4/14/2020	34.6	49.8	0.44	no
Aroostook	4/21/2020	18.5	45.9	0.17	no
Aroostook	4/26/2020	24.8	53.6	0	no
Aroostook	3/21/2021	24	55.3	0	no
Aroostook	3/26/2021	32.2	49.7	0.58	no
Aroostook	3/28/2021	23	32.5	0.32	no
Aroostook	3/29/2021	22.7	35	0.45	no
Aroostook	3/30/2021	14.7	42.5	0.03	no
Aroostook	3/31/2021	26.8	49.3	0	no
Aroostook	4/1/2021	27.2	50	0.65	no
Aroostook	4/2/2021	18.5	31.2	0.19	no
Aroostook	4/4/2021	16.3	37.5	0.22	no
Aroostook	4/5/2021	27	43	0.33	no
Aroostook	4/6/2021	32.2	48.8	0.02	no
Aroostook	4/7/2021	40.2	56.7	0.02	no
Aroostook	4/8/2021	36	61.2	0	no
Aroostook	4/10/2021	31.8	61.8	0	no
Aroostook	4/11/2021	25.8	56.2	0	no
Aroostook	4/16/2021	29	53.8	0	no
Aroostook	4/17/2021	30.3	46.3	0.02	no
Aroostook	4/18/2021	32.2	47	0.01	no
Aroostook	4/19/2021	29	59.8	0	no
Aroostook	4/20/2021	31	62	0.04	no
Aroostook	4/21/2021	32.6	44.2	0.42	no
Aroostook	4/22/2021	27.5	35.7	0.62	no
Aroostook	4/25/2021	30.8	62.6	0.04	no
Aroostook	4/27/2021	34.7	49.3	0.03	no
Aroostook	4/28/2021	31.6	62.4	0	no
Aroostook	4/29/2021	33.8	65.6	0	no
Aroostook	4/30/2021	37.8	53.2	0.49	no
Cumberland	4/4/2018	32.3	43	0.41	no
Cumberland	4/12/2018	27	49.7	0.12	no
Cumberland	4/13/2018	35.7	53.3	0.07	no
Cumberland	4/17/2018	33	45.7	0.74	no
Cumberland	4/18/2018	31.3	48.7	0.04	no
Cumberland	4/14/2019	41.3	61	0.13	no
Cumberland	4/15/2019	40.3	61	0.55	no
Cumberland	4/20/2019	48	63.7	0.15	no
Cumberland	4/22/2019	46	61.7	0.31	no
Cumberland	4/23/2019	43.3	56.3	0.2	no
Cumberland	4/25/2019	38.3	55.7	0	no
Cumberland	4/26/2019	38	51	0.54	no
Cumberland	3/20/2020	34.3	51.7	0.12	no
Cumberland	3/29/2020	33	47	0.45	no
Cumberland	3/30/2020	32.3	39.3	0.35	no
Cumberland	4/2/2020	34.3	44.3	0.89	no
Cumberland	4/3/2020	39.7	44.7	0.82	no
Cumberland	4/13/2020	40	56.7	0.87	no
Cumberland	4/14/2020	40.7	56.7	0.28	no
Cumberland	4/21/2020	29	49.7	0.09	no
Cumberland	4/26/2020	35	57	0.03	no
Cumberland	3/21/2021	27	58.3	0	no
Cumberland	3/26/2021	40.7	56	0.28	no
Cumberland	3/28/2021	36.7	45	0.83	no
Cumberland	3/29/2021	31.5	45	0.3	no
Cumberland	3/30/2021	24.5	45	0	no
Cumberland	3/31/2021	30.7	56	0.02	no
Cumberland	4/1/2021	29.5	55	0.79	no
Cumberland	4/2/2021	25	37.5	0	no
Cumberland	4/4/2021	25.5	57.5	0	no
Cumberland	4/5/2021	36	46.5	0.01	no
Cumberland	4/6/2021	41	58.5	0	no
Cumberland	4/7/2021	40	61	0	no
Cumberland	4/8/2021	41	59	0	no
Cumberland	4/10/2021	39	72	0	no
Cumberland	4/11/2021	37.5	53	0	no
Cumberland	4/16/2021	33	43	1.23	no
Cumberland	4/17/2021	34	48	0.04	no
Cumberland	4/18/2021	36.5	52.5	0	no
Cumberland	4/19/2021	36	62.5	0	no
Cumberland	4/20/2021	37.5	66.5	0.01	no
Cumberland	4/21/2021	33.5	60.5	0.36	no
Cumberland	4/22/2021	31	38.5	0	no
Cumberland	4/25/2021	43	56	0.01	no
Cumberland	4/27/2021	34.5	67	0	no
Cumberland	4/28/2021	44	61	0.19	no
Cumberland	4/29/2021	45	51.5	0.58	no
Cumberland	4/30/2021	44	53	0.73	no
Franklin	4/4/2018	24.3	42	0.17	no
Franklin	4/12/2018	18.5	44.5	0.07	no
Franklin	4/13/2018	25.8	49	0.13	no
Franklin	4/17/2018	28	37.8	0.65	no
Franklin	4/18/2018	28.5	40.5	0.13	no
Franklin	4/14/2019	30.3	62.3	0.09	no
Franklin	4/15/2019	35.8	52.8	0.77	no
Franklin	4/20/2019	34.5	60.8	0.43	no
Franklin	4/22/2019	41.8	63.5	0.01	no
Franklin	4/23/2019	38.8	60	0.32	no
Franklin	4/25/2019	34.3	46.5	0.06	no
Franklin	4/26/2019	31.5	46.8	0.08	no
Franklin	3/20/2020	27.5	42.5	0.04	no
Franklin	3/29/2020	29.3	46.8	0.26	no
Franklin	3/30/2020	30	40.5	0.9	no
Franklin	4/2/2020	30	40.3	0.31	no
Franklin	4/3/2020	33.8	42.3	1.05	no
Franklin	4/13/2020	33.3	51	0.35	no
Franklin	4/14/2020	34.5	53	0.54	no
Franklin	4/21/2020	20.3	46.5	0.13	no
Franklin	4/26/2020	27.8	57	0.04	no
Franklin	3/21/2021	20.3	53.3	0	no
Franklin	3/26/2021	38.3	59.3	0.06	no
Franklin	3/28/2021	31.8	39.5	0.22	no
Franklin	3/29/2021	32	37.8	0.44	no
Franklin	3/30/2021	21.8	39.3	0.02	no
Franklin	3/31/2021	23	52.8	0	no
Franklin	4/1/2021	30.8	53.5	0.52	no
Franklin	4/2/2021	15.7	40.3	0.18	no
Franklin	4/4/2021	18.3	45.3	0	no
Franklin	4/5/2021	29.3	49.5	0.03	no
Franklin	4/6/2021	32	39	0.07	no
Franklin	4/7/2021	34	52	0	no
Franklin	4/8/2021	34.5	59.5	0	no
Franklin	4/10/2021	33.7	71	0	no
Franklin	4/11/2021	39.5	70.8	0	no
Franklin	4/16/2021	31.8	53	0.23	no
Franklin	4/17/2021	30.3	36.3	0.55	no
Franklin	4/18/2021	31.3	43.8	0.01	no
Franklin	4/19/2021	28.8	51.8	0.03	no
Franklin	4/20/2021	30	60	0.07	no
Franklin	4/21/2021	30.5	57	0.32	no
Franklin	4/22/2021	23	43.7	1.57	no
Franklin	4/25/2021	33	64.8	0	no
Franklin	4/27/2021	32.3	43.3	0	no
Franklin	4/28/2021	34.5	61.8	0.02	no
Franklin	4/29/2021	39.5	65	0.1	no
Franklin	4/30/2021	43.5	57.5	0.82	no
Hancock	4/4/2018	32	42	0.63	no
Hancock	4/12/2018	27	50	0.22	no
Hancock	4/13/2018	41	58	0.12	no
Hancock	4/17/2018	35	46	0.65	no
Hancock	4/18/2018	32	48	0	no
Hancock	4/14/2019	32	61	0.09	no
Hancock	4/15/2019	38	52	0.77	no
Hancock	4/20/2019	47	56	0.25	no
Hancock	4/22/2019	41	58	0.13	no
Hancock	4/23/2019	38	52	0.6	no
Hancock	4/25/2019	34	53	0	no
Hancock	4/26/2019	35	49	0.21	no
Hancock	3/20/2020	37	48	0.09	no
Hancock	3/29/2020	31	48	0.2	no
Hancock	3/30/2020	31	36	0.4	no
Hancock	4/2/2020	36	45	0.95	no
Hancock	4/3/2020	38	46	0.06	no
Hancock	4/13/2020	36	51	1.68	no
Hancock	4/14/2020	37	56	0	no
Hancock	4/21/2020	23	48	0.22	no
Hancock	4/26/2020	27	58	0.04	no
Hancock	3/21/2021	24	57	0	no
Hancock	3/26/2021	42	51	0.73	no
Hancock	3/28/2021	32	45	1.88	no
Hancock	3/29/2021	30	47	0.12	no
Hancock	3/30/2021	23	47	0	no
Hancock	3/31/2021	37	53	0.02	no
Hancock	4/1/2021	33	48	1.59	no
Hancock	4/2/2021	26	44	0	no
Hancock	4/4/2021	23	47	0.35	no
Hancock	4/5/2021	32	44	0.09	no
Hancock	4/6/2021	40	55	0.01	no
Hancock	4/7/2021	43	61	0	no
Hancock	4/8/2021	38	65	0	no
Hancock	4/10/2021	36	65	0.11	no
Hancock	4/11/2021	35	60	0	no
Hancock	4/16/2021	28	41	0.68	no
Hancock	4/17/2021	32	45	1.1	no
Hancock	4/18/2021	32	54	0	no
Hancock	4/19/2021	30	62	0	no
Hancock	4/20/2021	32	59	0	no
Hancock	4/21/2021	38	58	0.41	no
Hancock	4/22/2021	30	47	0.13	no
Hancock	4/25/2021	34	59	0.07	no
Hancock	4/27/2021	31	67	0	no
Hancock	4/28/2021	37	65	0	no
Hancock	4/29/2021	45	62	0.25	no
Hancock	4/30/2021	40	50	0.83	no
Kennebec	4/4/2018	28.3	45	0.23	no
Kennebec	4/12/2018	23.8	47.8	0.05	no
Kennebec	4/13/2018	32.3	54	0.18	no
Kennebec	4/17/2018	30.3	42	0.9	no
Kennebec	4/18/2018	32	45.8	0.06	no
Kennebec	4/14/2019	35.3	66.3	0.03	no
Kennebec	4/15/2019	37	57	0.51	no
Kennebec	4/20/2019	45	60.8	0.57	no
Kennebec	4/22/2019	43.8	61.8	0.14	no
Kennebec	4/23/2019	39.5	58.3	0.21	no
Kennebec	4/25/2019	35.8	47.8	0.04	no
Kennebec	4/26/2019	33.8	51.5	0.12	no
Kennebec	3/20/2020	31.5	45.8	0.1	no
Kennebec	3/29/2020	29	51.8	0.13	no
Kennebec	3/30/2020	31	46	0.56	no
Kennebec	4/2/2020	34.8	42.8	0.33	no
Kennebec	4/3/2020	36	44.5	0.83	no
Kennebec	4/13/2020	35.3	55.3	0.5	no
Kennebec	4/14/2020	40.3	55	1.14	no
Kennebec	4/21/2020	24.5	48	0.1	no
Kennebec	4/26/2020	32	60	0.04	no
Kennebec	3/21/2021	22	55.3	0	no
Kennebec	3/26/2021	39.3	58.3	0.29	no
Kennebec	3/28/2021	33	40	0.32	no
Kennebec	3/29/2021	33	40.3	0.53	no
Kennebec	3/30/2021	23.3	42.7	0.01	no
Kennebec	3/31/2021	30	52.3	0	no
Kennebec	4/1/2021	29.3	55.3	0.67	no
Kennebec	4/2/2021	21.3	39.3	0.16	no
Kennebec	4/4/2021	19	46.3	0	no
Kennebec	4/5/2021	26	48.7	0.12	no
Kennebec	4/6/2021	36.3	48.3	0.08	no
Kennebec	4/7/2021	37	53.3	0	no
Kennebec	4/8/2021	38	62.3	0	no
Kennebec	4/10/2021	36.7	73.3	0	no
Kennebec	4/11/2021	38.3	69.3	0	no
Kennebec	4/16/2021	33	53.3	0.15	no
Kennebec	4/17/2021	32	42.7	0.24	no
Kennebec	4/18/2021	35.3	46.7	0	no
Kennebec	4/19/2021	32.7	57	0	no
Kennebec	4/20/2021	33.3	63.7	0.01	no
Kennebec	4/21/2021	34.7	61	0.22	no
Kennebec	4/22/2021	28	44.7	0.47	no
Kennebec	4/25/2021	36	64.7	0	no
Kennebec	4/27/2021	35.3	55.3	0	no
Kennebec	4/28/2021	38	64.3	0.03	no
Kennebec	4/29/2021	42.3	63.7	0.23	no
Kennebec	4/30/2021	43.3	59	0.78	no
Knox	4/4/2018	30	44	0.21	no
Knox	4/12/2018	27	45	0	no
Knox	4/13/2018	31	50	0.3	no
Knox	4/17/2018	31	45	3.28	no
Knox	4/18/2018	34	45	0	no
Knox	4/14/2019	36	62	0.13	no
Knox	4/15/2019	40	61	0.41	no
Knox	4/20/2019	49	60	0.06	no
Knox	4/22/2019	44	56	0.41	no
Knox	4/23/2019	46	58	0.63	no
Knox	4/25/2019	36	46	0.02	no
Knox	4/26/2019	36	53	0	no
Knox	3/20/2020	35	42	0.32	no
Knox	3/29/2020	37	52	0	no
Knox	3/30/2020	33	47	0.79	no
Knox	4/2/2020	32	42	0.12	no
Knox	4/3/2020	38	45	1.24	no
Knox	4/13/2020	35	50	0.14	no
Knox	4/14/2020	41	55	2.54	no
Knox	4/21/2020	31	48	0	no
Knox	4/26/2020	36	58	0	no
Knox	3/21/2021	23	55	0	no
Knox	3/26/2021	42	52	0.05	no
Knox	3/28/2021	35	47	0	no
Knox	3/29/2021	37	48	1.63	no
Knox	3/30/2021	25	43	0	no
Knox	3/31/2021	33	48	0	no
Knox	4/1/2021	46	58	0.58	no
Knox	4/2/2021	25	47	0.06	no
Knox	4/4/2021	26	45	0	no
Knox	4/5/2021	33	51	0.12	no
Knox	4/6/2021	37	47	0	no
Knox	4/7/2021	41	53	0	no
Knox	4/8/2021	45	60	0	no
Knox	4/10/2021	41	64	0	no
Knox	4/11/2021	39	65	0	no
Knox	4/16/2021	35	52	0	no
Knox	4/17/2021	33	38	0.86	no
Knox	4/18/2021	32	44	0.02	no
Knox	4/19/2021	37	52	0	no
Knox	4/20/2021	38	63	0.01	no
Knox	4/21/2021	41	64	0.02	no
Knox	4/22/2021	31	61	0.23	no
Knox	4/25/2021	44	71	0	no
Knox	4/27/2021	36	50	0	no
Knox	4/28/2021	42	65	0	no
Knox	4/29/2021	45	66	0.12	no
Knox	4/30/2021	45	55	0.8	no
Lincoln	4/4/2018	33	41.5	0.2	no
Lincoln	4/12/2018	28.5	50.5	0.29	no
Lincoln	4/13/2018	41.5	62	0.15	no
Lincoln	4/17/2018	36.5	46.5	1.11	no
Lincoln	4/18/2018	34	50	0	no
Lincoln	4/14/2019	38	60.5	0.09	no
Lincoln	4/15/2019	41	57.5	0.72	no
Lincoln	4/20/2019	52	59.5	0.2	no
Lincoln	4/22/2019	45	59	0.3	no
Lincoln	4/23/2019	41.5	54	0.78	no
Lincoln	4/25/2019	35	54.5	0	no
Lincoln	4/26/2019	35	48	0.4	no
Lincoln	3/20/2020	34	49.5	0.09	no
Lincoln	3/29/2020	31	47.5	0.22	no
Lincoln	3/30/2020	32.5	37	0.57	no
Lincoln	4/2/2020	36	44	1.01	no
Lincoln	4/3/2020	41	46	0.38	no
Lincoln	4/13/2020	43	52.5	1.35	no
Lincoln	4/14/2020	39	56.5	0.14	no
Lincoln	4/21/2020	25	48	0.24	no
Lincoln	4/26/2020	32	56	0.01	no
Lincoln	3/21/2021	27	61	0	no
Lincoln	3/26/2021	44	55	0.39	no
Lincoln	3/28/2021	37.5	46.5	0.81	no
Lincoln	3/29/2021	32.5	45.5	0.49	no
Lincoln	3/30/2021	25	47	0	no
Lincoln	3/31/2021	41	59	0	no
Lincoln	4/1/2021	31	50	0.85	no
Lincoln	4/2/2021	26	41	0	no
Lincoln	4/4/2021	21	58	0	no
Lincoln	4/5/2021	35	48	0.16	no
Lincoln	4/6/2021	43	58	0	no
Lincoln	4/7/2021	37	61	0	no
Lincoln	4/8/2021	38	63	0	no
Lincoln	4/10/2021	36	71	0	no
Lincoln	4/11/2021	34	57	0	no
Lincoln	4/16/2021	33	41	0.84	no
Lincoln	4/17/2021	33	46	0.09	no
Lincoln	4/18/2021	33	52	0	no
Lincoln	4/19/2021	29	63	0	no
Lincoln	4/20/2021	32	64	0	no
Lincoln	4/21/2021	36	60	0.22	no
Lincoln	4/22/2021	31	40	0.01	no
Lincoln	4/25/2021	35	56	0.01	no
Lincoln	4/27/2021	32	68	0	no
Lincoln	4/28/2021	39	64	0.13	no
Lincoln	4/29/2021	46	52	0.62	no
Lincoln	4/30/2021	44	55	0.37	no
Oxford	4/4/2018	28.2	45.2	0.17	no
Oxford	4/12/2018	21.4	46.6	0.05	no
Oxford	4/13/2018	29	53.6	0.17	no
Oxford	4/17/2018	26.6	36.2	0.85	no
Oxford	4/18/2018	28.6	41	0.18	no
Oxford	4/14/2019	33	65	0	no
Oxford	4/15/2019	36	56.4	0.63	no
Oxford	4/20/2019	41.6	64.4	0.3	no
Oxford	4/22/2019	43.8	66.2	0.04	no
Oxford	4/23/2019	40.8	65.2	0.23	no
Oxford	4/25/2019	35	50	0.03	no
Oxford	4/26/2019	32.4	53.6	0.19	no
Oxford	3/20/2020	32.5	43.8	0.08	no
Oxford	3/29/2020	29	48.3	0.21	no
Oxford	3/30/2020	30.3	39	0.73	no
Oxford	4/2/2020	32.5	43.8	0.22	no
Oxford	4/3/2020	37	42.8	1.32	no
Oxford	4/13/2020	34.5	54.3	0.48	no
Oxford	4/14/2020	37	55.8	0.99	no
Oxford	4/21/2020	22.5	50.3	0.1	no
Oxford	4/26/2020	30.3	61.5	0.02	no
Oxford	3/21/2021	19.8	54	0	no
Oxford	3/26/2021	37.6	60.6	0.15	no
Oxford	3/28/2021	35.4	45.6	0.24	no
Oxford	3/29/2021	32.5	39.5	0.67	no
Oxford	3/30/2021	23	44.3	0	no
Oxford	3/31/2021	26	53.5	0	no
Oxford	4/1/2021	31.4	56.4	0.53	no
Oxford	4/2/2021	18.6	40	0.11	no
Oxford	4/4/2021	17.4	47.4	0	no
Oxford	4/5/2021	30.8	53.4	0	no
Oxford	4/6/2021	34	45.8	0.05	no
Oxford	4/7/2021	35.3	55.8	0	no
Oxford	4/8/2021	36.8	63.2	0	no
Oxford	4/10/2021	35	75.7	0	no
Oxford	4/11/2021	37.8	70.5	0	no
Oxford	4/16/2021	32.6	54.6	0.21	no
Oxford	4/17/2021	32.4	38.4	0.76	no
Oxford	4/18/2021	31.8	45.4	0.01	no
Oxford	4/19/2021	28.8	53.5	0.01	no
Oxford	4/20/2021	30.3	63.3	0.07	no
Oxford	4/21/2021	32.4	59.2	0.23	no
Oxford	4/22/2021	26.2	48.6	0.74	no
Oxford	4/25/2021	35.8	67.2	0	no
Oxford	4/27/2021	31.4	45.8	0	no
Oxford	4/28/2021	36	63.8	0.03	no
Oxford	4/29/2021	43.6	66	0.24	no
Oxford	4/30/2021	46	55	1.01	no
Penobscot	4/4/2018	28.4	42.8	0.52	no
Penobscot	4/12/2018	23	49.4	0.15	no
Penobscot	4/13/2018	33.4	52.4	0.25	no
Penobscot	4/17/2018	33	46.2	0.61	no
Penobscot	4/18/2018	32.4	49	0.06	no
Penobscot	4/14/2019	32.4	61	0.13	no
Penobscot	4/15/2019	36.4	51.8	0.7	no
Penobscot	4/20/2019	41.4	55.4	0.73	no
Penobscot	4/22/2019	43.8	59	0.06	no
Penobscot	4/23/2019	37.6	54.6	0.34	no
Penobscot	4/25/2019	32.8	47.6	0.06	no
Penobscot	4/26/2019	35.2	50.6	0.04	no
Penobscot	3/20/2020	30.5	47	0.05	no
Penobscot	3/29/2020	29.7	51.5	0.11	no
Penobscot	3/30/2020	30.5	42.2	0.49	no
Penobscot	4/2/2020	34.3	43	0.68	no
Penobscot	4/3/2020	36	47.3	0.5	no
Penobscot	4/13/2020	32.3	53.7	0.73	no
Penobscot	4/14/2020	36.7	54.5	0.85	no
Penobscot	4/21/2020	20.3	49.5	0.21	no
Penobscot	4/26/2020	28.2	60.7	0.02	no
Penobscot	3/21/2021	21.7	57.2	0	no
Penobscot	3/26/2021	40	52.2	0.26	no
Penobscot	3/28/2021	30	39.2	0.37	no
Penobscot	3/29/2021	30.2	39.3	0.62	no
Penobscot	3/30/2021	24.3	45.8	0	no
Penobscot	3/31/2021	30.2	54.8	0	no
Penobscot	4/1/2021	32	54.3	0.7	no
Penobscot	4/2/2021	24.5	43.8	0.22	no
Penobscot	4/4/2021	19.7	45.8	0.06	no
Penobscot	4/5/2021	27.7	46.8	0.12	no
Penobscot	4/6/2021	36.3	50.2	0.02	no
Penobscot	4/7/2021	40	56	0	no
Penobscot	4/8/2021	40	61.7	0	no
Penobscot	4/10/2021	35.8	69.5	0.01	no
Penobscot	4/11/2021	35.3	63.3	0.03	no
Penobscot	4/16/2021	30.7	54	0.15	no
Penobscot	4/17/2021	31.8	44.8	0.23	no
Penobscot	4/18/2021	33.4	49	0.01	no
Penobscot	4/19/2021	29.8	58.4	0	no
Penobscot	4/20/2021	31.3	64.7	0	no
Penobscot	4/21/2021	34.2	61	0.17	no
Penobscot	4/22/2021	30	42.8	0.21	no
Penobscot	4/25/2021	34.8	67	0	no
Penobscot	4/27/2021	33.5	53.7	0.02	no
Penobscot	4/28/2021	36.2	66.5	0	no
Penobscot	4/29/2021	41.7	69.5	0.05	no
Penobscot	4/30/2021	41.5	55.3	1.17	no
Piscataquis	4/4/2018	25.7	43.3	0.27	no
Piscataquis	4/12/2018	24.3	45.3	0.07	no
Piscataquis	4/13/2018	30.3	49.3	0.26	no
Piscataquis	4/17/2018	28	40.7	0.63	no
Piscataquis	4/18/2018	30.3	45.3	0.08	no
Piscataquis	4/14/2019	35	61	0.1	no
Piscataquis	4/15/2019	34	54.7	0.45	no
Piscataquis	4/20/2019	38.7	57	0.55	no
Piscataquis	4/22/2019	42.7	61	0.02	no
Piscataquis	4/23/2019	38	57	0.29	no
Piscataquis	4/25/2019	32	43	0.03	no
Piscataquis	4/26/2019	35	49.3	0.1	no
Piscataquis	3/20/2020	30.3	43.3	0.07	no
Piscataquis	3/29/2020	28.3	49.7	0.2	no
Piscataquis	3/30/2020	30	42.7	0.45	no
Piscataquis	4/2/2020	31.7	41	0.49	no
Piscataquis	4/3/2020	35.3	43.7	0.61	no
Piscataquis	4/13/2020	29.3	51.7	0.31	no
Piscataquis	4/14/2020	35	52.3	0.96	no
Piscataquis	4/21/2020	22	46.7	0.21	no
Piscataquis	4/26/2020	29.3	58.7	0	no
Piscataquis	3/21/2021	23	56	0	no
Piscataquis	3/26/2021	37.7	50.7	0.14	no
Piscataquis	3/28/2021	29.3	39.3	0.26	no
Piscataquis	3/29/2021	29.3	35.3	0.63	no
Piscataquis	3/30/2021	23.7	43.3	0	no
Piscataquis	3/31/2021	29.3	53.3	0	no
Piscataquis	4/1/2021	27	54.3	0.59	no
Piscataquis	4/2/2021	20	35.7	0.15	no
Piscataquis	4/4/2021	21	43	0.01	no
Piscataquis	4/5/2021	25	44.3	0.16	no
Piscataquis	4/6/2021	35	45.7	0.02	no
Piscataquis	4/7/2021	38.3	53	0	no
Piscataquis	4/8/2021	41.3	61.7	0	no
Piscataquis	4/10/2021	39.3	70.7	0.01	no
Piscataquis	4/11/2021	36.7	67	0	no
Piscataquis	4/16/2021	32.3	55	0.03	no
Piscataquis	4/17/2021	32	43.7	0.18	no
Piscataquis	4/18/2021	30	45.3	0.01	no
Piscataquis	4/19/2021	34.3	56.3	0	no
Piscataquis	4/20/2021	34.3	61.7	0	no
Piscataquis	4/21/2021	32.7	57.3	0.39	no
Piscataquis	4/22/2021	27	44.3	0.54	no
Piscataquis	4/25/2021	40	67	0	no
Piscataquis	4/27/2021	33.7	48.7	0	no
Piscataquis	4/28/2021	38	64.7	0	no
Piscataquis	4/29/2021	45.3	69.3	0	no
Piscataquis	4/30/2021	42.7	62.3	0.74	no
Sagadahoc	4/4/2018	27	44	0.24	no
Sagadahoc	4/12/2018	26	45	0	no
Sagadahoc	4/13/2018	30	51	0.29	no
Sagadahoc	4/17/2018	32	46	1.9	no
Sagadahoc	4/18/2018	34	46	0.01	no
Sagadahoc	4/14/2019	32	61	0.14	no
Sagadahoc	4/15/2019	32	59	0.47	no
Sagadahoc	4/20/2019	44	60	0.02	no
Sagadahoc	4/22/2019	44	57	0.15	no
Sagadahoc	4/23/2019	45	58	0.78	no
Sagadahoc	4/25/2019	33	50	0.01	no
Sagadahoc	4/26/2019	32	55	0	no
Sagadahoc	3/20/2020	34	41	0.24	no
Sagadahoc	3/29/2020	23	53	0	no
Sagadahoc	3/30/2020	34	46	0.45	no
Sagadahoc	4/2/2020	31	43	0.08	no
Sagadahoc	4/3/2020	37	44	0.84	no
Sagadahoc	4/13/2020	25	51	0.03	no
Sagadahoc	4/14/2020	41	54	1.53	no
Sagadahoc	4/21/2020	22	52	0	no
Sagadahoc	4/26/2020	29	57	0	no
Sagadahoc	3/21/2021	20	51	0	no
Sagadahoc	3/26/2021	43	51	0.03	no
Sagadahoc	3/28/2021	38	50	0	no
Sagadahoc	3/29/2021	38	42	1.55	no
Sagadahoc	3/30/2021	22	45	0	no
Sagadahoc	3/31/2021	22	47	0	no
Sagadahoc	4/1/2021	31	50	0.85	Lincoln
Sagadahoc	4/2/2021	26	41	0	Lincoln
Sagadahoc	4/4/2021	21	58	0	Lincoln
Sagadahoc	4/5/2021	35	48	0.16	Lincoln
Sagadahoc	4/6/2021	43	58	0	Lincoln
Sagadahoc	4/7/2021	37	61	0	Lincoln
Sagadahoc	4/8/2021	38	63	0	Lincoln
Sagadahoc	4/10/2021	36	71	0	Lincoln
Sagadahoc	4/11/2021	34	57	0	Lincoln
Sagadahoc	4/16/2021	33	41	0.84	Lincoln
Sagadahoc	4/17/2021	33	46	0.09	Lincoln
Sagadahoc	4/18/2021	33	52	0	Lincoln
Sagadahoc	4/19/2021	29	63	0	Lincoln
Sagadahoc	4/20/2021	32	64	0	Lincoln
Sagadahoc	4/21/2021	36	60	0.22	Lincoln
Sagadahoc	4/22/2021	31	40	0.01	Lincoln
Sagadahoc	4/25/2021	35	56	0.01	Lincoln
Sagadahoc	4/27/2021	32	68	0	Lincoln
Sagadahoc	4/28/2021	39	64	0.13	Lincoln
Sagadahoc	4/29/2021	46	52	0.62	Lincoln
Sagadahoc	4/30/2021	44	55	0.37	Lincoln
Somerset	4/4/2018	21	46.5	0.22	no
Somerset	4/12/2018	19	44.8	0.01	no
Somerset	4/13/2018	29	50.8	0.22	no
Somerset	4/17/2018	26.5	37	0.71	no
Somerset	4/18/2018	30.8	44	0.16	no
Somerset	4/14/2019	35.8	66.3	0	no
Somerset	4/15/2019	35.3	54	0.7	no
Somerset	4/20/2019	37.3	64.8	0.69	no
Somerset	4/22/2019	38	61.8	0.02	no
Somerset	4/23/2019	38.3	63.3	0.26	no
Somerset	4/25/2019	32.5	42.3	0.08	no
Somerset	4/26/2019	29	50.8	0.01	no
Somerset	3/20/2020	27.3	42.5	0.06	no
Somerset	3/29/2020	26.3	49.8	0	no
Somerset	3/30/2020	30	44.5	0.87	no
Somerset	4/2/2020	31.3	41	0.15	no
Somerset	4/3/2020	34.8	42.5	1	no
Somerset	4/13/2020	30	51.8	0	no
Somerset	4/14/2020	35.5	53.3	1.08	no
Somerset	4/21/2020	20.5	47.3	0	no
Somerset	4/26/2020	26	59.3	0	no
Somerset	3/21/2021	20	51.5	0	no
Somerset	3/26/2021	35	59.5	0.05	no
Somerset	3/28/2021	29	40.3	0.04	no
Somerset	3/29/2021	32.3	36.5	0.56	no
Somerset	3/30/2021	22	38.5	0	no
Somerset	3/31/2021	23	51.8	0	no
Somerset	4/1/2021	28.3	58	0.42	no
Somerset	4/2/2021	18.3	38.3	0.26	no
Somerset	4/4/2021	15.7	40.7	0	no
Somerset	4/5/2021	22.3	49	0.11	no
Somerset	4/6/2021	33	41	0.18	no
Somerset	4/7/2021	34.6	46.6	0.04	no
Somerset	4/8/2021	34	60	0	no
Somerset	4/10/2021	33.3	71.3	0	no
Somerset	4/11/2021	35.7	73.3	0.01	no
Somerset	4/16/2021	29	61	0	no
Somerset	4/17/2021	32	39.7	0.33	no
Somerset	4/18/2021	31.7	41	0.05	no
Somerset	4/19/2021	29	53	0	no
Somerset	4/20/2021	32	60	0.01	no
Somerset	4/21/2021	32	56.3	0.01	no
Somerset	4/22/2021	25.7	47.3	1.1	no
Somerset	4/25/2021	36	68.5	0	no
Somerset	4/27/2021	33	43.5	0.01	no
Somerset	4/28/2021	37	63.5	0	no
Somerset	4/29/2021	40.5	69.5	0	no
Somerset	4/30/2021	46	65	0.44	no
Waldo	4/4/2018	27	44	0.22	no
Waldo	4/12/2018	26	47	0	no
Waldo	4/13/2018	28	50	0.26	no
Waldo	4/17/2018	31	44	1.8	no
Waldo	4/18/2018	31	46	0.04	no
Waldo	4/14/2019	31	52	0	no
Waldo	4/15/2019	36	61	0.37	no
Waldo	4/20/2019	50	66	0.06	no
Waldo	4/22/2019	41	51	0.16	no
Waldo	4/23/2019	42	55	0.67	no
Waldo	4/25/2019	34	43	0.07	no
Waldo	4/26/2019	32	55	0	no
Waldo	3/20/2020	26	39	0.17	no
Waldo	3/29/2020	30	51	0	no
Waldo	3/30/2020	31	45	0.62	no
Waldo	4/2/2020	32	43	0.3	no
Waldo	4/3/2020	37	45	0.79	no
Waldo	4/13/2020	36	46	0	no
Waldo	4/14/2020	40	55	1.4	no
Waldo	4/21/2020	23	50	0	no
Waldo	4/26/2020	29	57	0	no
Waldo	3/21/2021	24	55	0	no
Waldo	3/26/2021	39	49	0	no
Waldo	3/28/2021	35	45	0	no
Waldo	3/29/2021	37	41	0.9	no
Waldo	3/30/2021	24	45	0	no
Waldo	3/31/2021	25	46	0	no
Waldo	4/1/2021	46	58	0.58	Knox
Waldo	4/2/2021	25	47	0.06	Knox
Waldo	4/4/2021	26	45	0	Knox
Waldo	4/5/2021	33	51	0.12	Knox
Waldo	4/6/2021	37	47	0	Knox
Waldo	4/7/2021	41	53	0	Knox
Waldo	4/8/2021	45	60	0	Knox
Waldo	4/10/2021	41	64	0	Knox
Waldo	4/11/2021	39	65	0	Knox
Waldo	4/16/2021	35	52	0	Knox
Waldo	4/17/2021	33	38	0.86	Knox
Waldo	4/18/2021	32	44	0.02	Knox
Waldo	4/19/2021	37	52	0	Knox
Waldo	4/20/2021	38	63	0.01	Knox
Waldo	4/21/2021	41	64	0.02	Knox
Waldo	4/22/2021	31	61	0.23	Knox
Waldo	4/25/2021	44	71	0	Knox
Waldo	4/27/2021	36	50	0	Knox
Waldo	4/28/2021	42	65	0	Knox
Waldo	4/29/2021	45	66	0.12	Knox
Waldo	4/30/2021	45	55	0.8	Knox
Washington	4/4/2018	29.3	46.7	0.43	no
Washington	4/12/2018	26.7	48	0.01	no
Washington	4/13/2018	31.7	52.3	0.48	no
Washington	4/17/2018	31.3	43.3	0.71	no
Washington	4/18/2018	31.3	53	0.1	no
Washington	4/14/2019	34.3	59.7	0.02	no
Washington	4/15/2019	37.7	55.7	0.57	no
Washington	4/20/2019	43	59	0.46	no
Washington	4/22/2019	43.7	58.3	0.09	no
Washington	4/23/2019	37.3	54.3	0.24	no
Washington	4/25/2019	31.3	42.7	0.18	no
Washington	4/26/2019	33.3	48.3	0.06	no
Washington	3/20/2020	30	47	0.17	no
Washington	3/29/2020	29.3	50.3	0.03	no
Washington	3/30/2020	31.3	47.3	1.12	no
Washington	4/2/2020	32.7	40.3	0.75	no
Washington	4/3/2020	35.7	44	0.6	no
Washington	4/13/2020	32.3	52.3	0.45	no
Washington	4/14/2020	36.3	53.7	0.86	no
Washington	4/21/2020	23.7	49.3	0.1	no
Washington	4/26/2020	30	58.7	0	no
Washington	3/21/2021	24.7	55.7	0	no
Washington	3/26/2021	39	56.7	0.31	no
Washington	3/28/2021	27.3	42.7	0.3	no
Washington	3/29/2021	28.3	40.7	0.57	no
Washington	3/30/2021	24.3	45.7	0.01	no
Washington	3/31/2021	27.3	55	0	no
Washington	4/1/2021	32.5	55	1.62	no
Washington	4/2/2021	24.5	47	0.27	no
Washington	4/4/2021	24.5	39.5	0.18	no
Washington	4/5/2021	28.5	41.5	0.29	no
Washington	4/6/2021	36.5	50.5	0.1	no
Washington	4/7/2021	40	57.5	0.01	no
Washington	4/8/2021	41.5	58.5	0	no
Washington	4/10/2021	41.5	63	0	no
Washington	4/11/2021	30.5	62.5	0.19	no
Washington	4/16/2021	31	56	0.14	no
Washington	4/17/2021	31	44.5	0.83	no
Washington	4/18/2021	33.5	46	0	no
Washington	4/19/2021	32.5	60.5	0	no
Washington	4/20/2021	37.5	64	0	no
Washington	4/21/2021	38	68	0.22	no
Washington	4/22/2021	31	58	0.46	no
Washington	4/25/2021	40	62.5	0.1	no
Washington	4/27/2021	34	52	0.03	no
Washington	4/28/2021	36.3	63.3	0	no
Washington	4/29/2021	41.3	68.7	0	no
Washington	4/30/2021	41.7	63.7	0.68	no
York	4/4/2018	27.3	46.3	0.37	no
York	4/12/2018	23	46.3	0	no
York	4/13/2018	25	52	0.14	no
York	4/17/2018	31.5	45	3.01	no
York	4/18/2018	32.3	45.5	0.01	no
York	4/14/2019	36.8	69.8	0.03	no
York	4/15/2019	40	62.3	0.56	no
York	4/20/2019	44	72.8	0.02	no
York	4/22/2019	46.8	60.8	0.01	no
York	4/23/2019	46	60.3	0.61	no
York	4/25/2019	32	57.8	0.01	no
York	4/26/2019	33.5	56	0	no
York	3/20/2020	32.3	41	0.46	no
York	3/29/2020	28.8	50	0.01	no
York	3/30/2020	32.8	43	0.89	no
York	4/2/2020	28.5	44.3	0.05	no
York	4/3/2020	38.5	43.5	1.28	no
York	4/13/2020	31.5	56.3	0.15	no
York	4/14/2020	37	55.8	1.1	no
York	4/21/2020	24.5	49.5	0	no
York	4/26/2020	29.8	57.3	0	no
York	3/21/2021	20.8	54.8	0	no
York	3/26/2021	40.8	55.5	0.08	no
York	3/28/2021	35.8	52.3	0	no
York	3/29/2021	38	43	1.33	no
York	3/30/2021	23.5	46.3	0	no
York	3/31/2021	23.5	49.5	0	no
York	4/1/2021	37.5	57.5	0.71	no
York	4/2/2021	25	47	0.04	no
York	4/4/2021	18	46	0	no
York	4/5/2021	20	57	0	no
York	4/6/2021	39	44	0.14	no
York	4/7/2021	29	59	0	no
York	4/8/2021	30	62	0	no
York	4/10/2021	33	69	0	no
York	4/11/2021	34	77	0.02	no
York	4/16/2021	34	56	0.24	no
York	4/17/2021	32	36	1.36	no
York	4/18/2021	31	46	0.01	no
York	4/19/2021	28	52	0	no
York	4/20/2021	29	64	0	no
York	4/21/2021	31	68	0.03	no
York	4/22/2021	29	65	0.79	no
York	4/25/2021	38	71	0	no
York	4/27/2021	26	50	0	no
York	4/28/2021	29	66	0.02	no
York	4/29/2021	42	64	0.32	no
York	4/30/2021	44.5	52	0.72	no
